# Supplementary material for: Categorizing and assessing comprehensive drivers of provider behavior for optimizing quality of health care
Source: PLoS One. 2019 Apr 17;14(4):e0214922. doi: 10.1371/journal.pone.0214922 (PMC6469845; doi:10.1371/journal.pone.0214922)
Supplement: S1 Table — (XLSX) [file pone.0214922.s002.xlsx]

## Sheet: Facility selection - CHC
CHC facility selection		Immersions
Block No.	District [redacted for anonymization]	Block [redacted for anonymization]	Facility name [redacted for anonymization]	TSU/NURSE MENTOR/NON-TSU	RURAL POPULATION	SCHEDULED CASTES/ SCHEDULED TRIBES	LITERACY	NON-AGRARIAN POPULATION
1				TSU	LOW	LOW	HIGH	HIGH
2				NON-TSU	HIGH	LOW	LOW	LOW
3				NM	LOW	LOW	HIGH	HIGH
4				NON-TSU	HIGH	HIGH	HIGH	LOW
5				TSU	HIGH	HIGH	LOW	LOW
6				NON-TSU	LOW	HIGH	HIGH	HIGH
