# Supplementary material for: Categorizing and assessing comprehensive drivers of provider behavior for optimizing quality of health care
Source: PLoS One. 2019 Apr 17;14(4):e0214922. doi: 10.1371/journal.pone.0214922 (PMC6469845; doi:10.1371/journal.pone.0214922)
Supplement: S2 Table — (XLSX) [file pone.0214922.s003.xlsx]

## Sheet: Sheet1
Data collection team characteristics		Immersions	Decision-making game
Interviewers/data collectors		1 professional moderator sub-contracted from Market Resonance, overseen by Final Mile and Surgo Foundation, Hindi and English speakers. In facility, supported by Final Mile team (below) for additional probing	2 professional moderators sub-contracted from Market Resonance, overseen by Final Mile and Surgo Foundation, Hindi and English speakers. At decision game, supported by Final Mile team (below) for additional probing
Credentials		MBA	Post-graduate degrees
Occupation		Freelance market research moderator	Freelance market research moderators
Gender		Female	Female
Experience and training		10+ years of experience in market research moderation, transcription, taking interviews; worked for international organisations	8-12 years of experience in market research moderation, transcription, taking interviews; worked with several international and local organizations
Relationship established with participants prior to study?		No	No
Participant knowledge of interviewers?		None	None
Other interviewer characteristics (interest in research topic)		Professional moderators - no specific bias or interest in the research topic	Professional moderators - no specific bias or interest in the research topic
Coding team for first-line qualitative analysis
Coders		Team of 4 full-time staff of Final Mile (lead coder: Saransh Sharma), Hindi and English bilingual speakers
Credentials		Undergrad/Master's degree
Occupation		Behavioral scientists
Gender		3 female, 1 male
Experience and trainng		Multi-year academic and private-sector experience in behavioral science and related sectors
