# Supplementary material for: Categorizing and assessing comprehensive drivers of provider behavior for optimizing quality of health care
Source: PLoS One. 2019 Apr 17;14(4):e0214922. doi: 10.1371/journal.pone.0214922 (PMC6469845; doi:10.1371/journal.pone.0214922)
Supplement: S2 File — (XLSX) [file pone.0214922.s005.xlsx]

## Sheet: CHC
vvvvvvvvbb	DISTRICT-NAME [redacted for anonymization]	B_CODE	BLOCK-NAME [redacted for anonymization]	Block type	F_CODE	FACILITY-NAME [redacted for anonymization]	FACILITY TYPE AS PER FM RULE	FACILITY LEVEL (Master Data)	# months reported	Avg admission(month)	Load category	Facility Classification	Trend Analysis NM posted	Total Pregnant women arrived for delivery in the facility-CLEANED	Total Pregnant women admitted for delivery in the facility (CLEANED)	Total Deliveries conducted in the facility	Deliveries conducted in the facility (Live Birth)	% normal case sheet filled	% maternal complication case sheet filled	% NB complication case sheet filled	Cat- maternal complication case sheet filled	Cat- NB complication case sheet filled	Obstructed labour (Total Complications)	%Obstructed labour-managed and SHH	%Obstructed labour-managed, referred & SHH	%Obstructed labour-died	%Obstructed labour-status not known	Obstructed labour-Category	Eclampsia (Total Complications)	%Eclampsia-managed and SHH	%Eclampsia-managed, referred & SHH	%Eclampsia-died	%Eclampsia-status not known	Eclampsia-Category	Infection/sepsis (Total Complications)_M	%Infection/sepsis-managed and SHH	%Infection/sepsis-managed, referred & SHH	%Infection/sepsis-died	%Infection/sepsis-status not known	Infection/sepsis-Category	Post partum hemorrage (Total Complications)	%Post partum hemorrage-managed and SHH	%Post partum hemorrage-managed, referred & SHH	%Post partum hemorrage-died	%Post partum hemorrage-status not known	Post partum hemorrage-Category	Total complicatoins_M	%Managed & SHH_M	%Managed,referred & SHH_M
18		1819		NHM	181912		CHC	L2	4	231.5	High	NM posted	Yes	955	926	897	862	3.99568	0	0	Poor	Poor	4	25	75	0	0	Good	0					NC	0					NC	10	30	50	0	20	Average	14	28.5714	57.1429
20		2005		NHM	200509		CHC	L2	5	93.4	Average	NM posted	No	467	467	375	362	21.6274	6.93069	4.87805	Poor	Poor	8	0	0	0	100	Poor	2	0	0	0	100	Poor	0					NC	9	11.1111	22.2222	0	66.6667	Poor	19	5.26316	10.5263
20		2007		TSU	200725		CHC	L2	6	144.167	Average	High load	No	905	865	846	827	4.16185	100	97.5	Good	Good	7	0	85.7143	14.2857	0	Poor	0					NC	0					NC	2	50	0	50	0	Poor	9	11.1111	66.6667
22		2205		TSU	220524		CHC	L2	4	188.75	Average	High load	No	755	755	731	705	3.57616	107.407	1.76991	Good	Poor	0					NC	5	0	100	0	0	Good	0					NC	0					NC	5	0	100
45		4513		TSU	451316		CHC		4	102.75	Average	NM posted	Yes	454	411	370	359	13.6253	26.7857	7.69231	Poor	Poor	2	0	100	0	0	Good	2	0	100	0	0	Good	0					NC	5	100	0	0	0	Good	9	55.5556	44.4444
24		2405		TSU	240516		CHC	L2	4	113.5	Average	NM posted	Yes	459	454	431	419	6.1674	0	0	Poor	Poor	2	0	100	0	0	Good	1	0	0	0	100	Poor	0					NC	0					NC	3	0	66.6667
28		2802		TSU	280210		CHC	L2	4	3	low	Low load	No	12	12	12	12	0			NC	NC	0					NC	0					NC	0					NC	0					NC	0
50		5005		TSU	500519		CHC		6	280.667	High	NM posted	Yes	1684	1684	1648	1582	4.27553	97.2222	26.5487	Good	Poor	5	0	100	0	0	Good	6	0	100	0	0	Good	0					NC	33	93.9394	3.0303	3.0303	0	Poor	44	70.4545	27.2727
56		5606		NHM	560607		CHC	L1	6	40.5	low	NM posted	Yes	253	243	230	226	7.40741	100	41.6667	Good	Average	4	0	100	0	0	Good	0					NC	0					NC	3	100	0	0	0	Good	7	42.8571	57.1429
56		5607		TSU	560726		CHC	L1	6	80.3333	Average	High load	No	482	482	402	394	1.24481	0	0	Poor	Poor	0					NC	1	0	100	0	0	Good	0					NC	3	33.3333	66.6667	0	0	Good	4	25	75
56		5612		TSU	561222		CHC	L1	6	87.3333	Average	High load	No	524	524	503	492	5.15267	55.5556	8.69565	Average	Poor	12	0	100	0	0	Good	0					NC	0					NC	11	81.8182	9.09091	9.09091	0	Poor	23	39.1304	56.5217
68		6807		NHM	680711		CHC	L1	6	62.6667	Average	High load	No	433	376	376	367	12.766	45.8333	23.8095	Average	Poor	0					NC	0					NC	1	0	100	0	0	Good	4	25	50	25	0	Poor	5	20	60
95		9503		TSU	950311		CHC	L1	5	11.8	low	Low load	No	60	59	59	58	3.38983	0		Poor	NC	0					NC	0					NC	0					NC	0					NC	0
95		9504		NHM	950428		CHC	L1	5	11.2	low	NM posted	Yes	61	56	56	56	10.7143	100		Good	NC	0					NC	0					NC	1	100	0	0	0	Good	1	0	100	0	0	Good	2	50	50
95		9505		NHM	950511		CHC	L1	2	304.5	High	NM posted	Yes	678	609	567	546	11.4943	5.71429	20.8333	Poor	Poor	0					NC	0					NC	0					NC	0					NC	0
45		4509		TSU	450930		CHC		6	77	Average	NM posted	Yes	538	462	433	423	8.22511	36.8421	13.1148	Average	Poor	6	16.6667	83.3333	0	0	Good	0					NC	0					NC	2	50	50	0	0	Good	8	25	75
44		4418		NHM	441832		CHC	L1	6	96.1667	Average	NM posted	Yes	630	577	577	571	10.5719	47.541	75.5556	Average	Good	1	0	100	0	0	Good	1	100	0	0	0	Good	1	0	100	0	0	Good	8	37.5	62.5	0	0	Good	11	36.3636	63.6364
45		4512		TSU	451221		CHC	L1	6	67	Average	High load	No	572	402	402	398	23.6318	15.7895	1.78571	Poor	Poor	16	0	100	0	0	Good	1	0	100	0	0	Good	0					NC	9	11.1111	88.8889	0	0	Good	26	3.84615	96.1538
55		5506		NHM	550607		CHC	L1	6	148.667	Average	NM posted	Yes	892	892	856	828	9.30493	77.1084	42.069	Good	Average	0					NC	2	0	100	0	0	Good	0					NC	16	87.5	6.25	6.25	0	Poor	18	77.7778	16.6667
52		5211		NHM	521180		CHC	L1	6	64.8333	Average	NM posted	Yes	412	389	381	376	14.1388	36.3636	48.1481	Average	Average	6	0	100	0	0	Good	6	16.6667	50	33.3333	0	Poor	0					NC	11	54.5455	36.3636	0	9.09091	Average	23	30.4348	56.5217
51		5101		TSU	510124		CHC	L1	6	58.6667	Average	NM posted	Yes	356	352	339	333	16.7614	66.1017	40.625	Good	Average	4	75	25	0	0	Good	0					NC	1	100	0	0	0	Good	25	92	8	0	0	Good	30	90	10
30		3008		TSU	300809		CHC	L3	6	27.6667	low	NM posted	Yes	182	166	166	166	11.4458	84.2105	83.3333	Good	Good	1	0	100	0	0	Good	0					NC	0					NC	2	50	50	0	0	Good	3	33.3333	66.6667
18		1816		TSU	181609		CHC	L3	6	194	Average	NM posted	Yes	1164	1164	986	963	11.7698	32.1168	58.3333	Average	Average	7	0	100	0	0	Good	5	0	100	0	0	Good	0					NC	16	6.25	87.5	6.25	0	Poor	28	3.57143	92.8571
44		4401		TSU	440112		CHC	L1	6	149.5	Average	NM posted	Yes	956	897	897	883	7.58082	73.5294	208.235	Good	Good	5	0	100	0	0	Good	0					NC	0					NC	7	71.4286	28.5714	0	0	Good	12	41.6667	58.3333
52		5209		TSU	520921		CHC	L1	6	118.667	Average	NM posted	Yes	725	712	701	684	7.30337	59.6154	26.5957	Average	Poor	0					NC	2	50	0	50	0	Poor	1	0	100	0	0	Good	14	0	85.7143	0	14.2857	Average	17	5.88235	76.4706
68		6803		TSU	680306		CHC	L1	6	45.1667	low	NM posted	Yes	271	271	219	218	9.22509	80	21.0526	Good	Poor	1	0	100	0	0	Good	0					NC	0					NC	6	83.3333	16.6667	0	0	Good	7	71.4286	28.5714
43		4301		NHM	430102		CHC	L3	5	122.2	Average	NM posted	Yes	614	611	587	580	8.18331	8	2.17391	Poor	Poor	2	0	100	0	0	Good	1	0	100	0	0	Good	4	100	0	0	0	Good	2	100	0	0	0	Good	9	66.6667	33.3333
68		6802		NHM	680203		CHC	L1	6	100.333	Average	NM posted	Yes	691	602	602	598	11.794	39.4366	6.89655	Average	Poor	18	0	83.3333	0	16.6667	Average	2	0	100	0	0	Good	0					NC	7	71.4286	28.5714	0	0	Good	27	18.5185	70.3704
43		4306		TSU	430612		CHC	L3	6	158.667	Average	NM posted	Yes	974	952	934	923	8.61345	95.122	70.5882	Good	Good	17	0	100	0	0	Good	0					NC	0					NC	15	80	20	0	0	Good	32	37.5	62.5
71		7103		TSU	710312		CHC		6	144.833	Average	NM posted	Yes	872	869	799	785	11.0472	83.3333	48.75	Good	Average	13	23.0769	61.5385	0	15.3846	Average	1	0	100	0	0	Good	0					NC	13	53.8462	46.1538	0	0	Good	27	37.037	55.5556
68		6808		TSU	680833		CHC		6	70.5	Average	NM posted	Yes	463	423	422	414	10.8747	80.4348	12.9412	Good	Poor	4	0	100	0	0	Good	1	0	100	0	0	Good	0					NC	3	100	0	0	0	Good	8	37.5	62.5
52		5214		TSU	521404		CHC	L1	6	245.833	High	NM posted	Yes	1475	1475	1284	1269	17.7627	20.229	15.6463	Poor	Poor	104	0	92.3077	0	7.69231	Average	1	0	0	0	100	Poor	0					NC	27	74.0741	18.5185	0	7.40741	Average	132	15.1515	76.5152
68		6807		NHM	680704		CHC	L1	6	39.3333	low	NM posted	Yes	375	236	196	196	58.4746	83.3333	50	Good	Average	3	0	100	0	0	Good	0					NC	2	0	100	0	0	Good	5	40	60	0	0	Good	10	20	80
69		6908		TSU	690808		CHC	L1	6	84.1667	Average	NM posted	Yes	526	505	427	425	17.0297	87.2093	8.33333	Good	Poor	13	0	100	0	0	Good	1	0	100	0	0	Good	0					NC	11	54.5455	45.4545	0	0	Good	25	24	76
30		3001		TSU	300108		CHC	L2	6	135.833	Average	NM posted	Yes	815	815	803	775	4.90798	65	55.3191	Good	Average	2	0	100	0	0	Good	2	0	100	0	0	Good	0					NC	14	100	0	0	0	Good	18	77.7778	22.2222
51		5106		TSU	510618		CHC	L1	6	126.167	Average	High load	No	757	757	722	713	21.4003	54.9383	44.7761	Average	Average	5	0	100	0	0	Good	0					NC	0					NC	33	63.6364	36.3636	0	0	Good	38	55.2632	44.7368
22		2207		TSU	220724		CHC	L3	6	138.5	Average	NM posted	Yes	836	831	813	802	7.94224	24.2424	0	Poor	Poor	0					NC	0					NC	0					NC	7	57.1429	42.8571	0	0	Good	7	57.1429	42.8571
51		5106		TSU	510602		CHC	L1	6	119.333	Average	NM posted	Yes	725	716	688	670	22.905	50	39.4737	Average	Average	2	0	100	0	0	Good	3	0	100	0	0	Good	0					NC	43	51.1628	48.8372	0	0	Good	48	45.8333	54.1667
30		3007		TSU	300709		CHC	L3	6	100.667	Average	NM posted	Yes	604	604	591	581	9.60265	56.8966	19.7183	Average	Poor	2	0	100	0	0	Good	0					NC	1	100	0	0	0	Good	5	80	20	0	0	Good	8	62.5	37.5
69		6902		NHM	690216		CHC		2	112	Average	NM posted	Yes	226	224	224	222	5.80357	0	0	Poor	Poor	4	0	50	0	50	Poor	0					NC	0					NC	1	0	100	0	0	Good	5	0	60
69		6905		TSU	690527		CHC		6	140.667	Average	NM posted	Yes	866	844	794	787	6.16114	76.9231	8.52713	Good	Poor	7	0	100	0	0	Good	0					NC	1	0	100	0	0	Good	2	0	100	0	0	Good	10	0	100
53		5311		NHM	531120		CHC		6	225.167	High	NM posted	Yes	1351	1351	1291	1273	9.69652	63.3588	61.9048	Good	Good	15	6.66667	93.3333	0	0	Good	1	0	100	0	0	Good	17	88.2353	11.7647	0	0	Good	41	90.2439	7.31707	2.43902	0	Poor	74	71.6216	27.027
69		6903		TSU	690327		CHC		6	81.1667	Average	NM posted	Yes	540	487	464	455	11.7043	66.6667	12.7451	Good	Poor	7	0	100	0	0	Good	1	0	100	0	0	Good	0					NC	6	16.6667	83.3333	0	0	Good	14	7.14286	92.8571
68		6803		TSU	680315		CHC	L1	6	106.167	Average	High load	No	637	637	512	499	4.3956	57.1429	2.5	Average	Poor	3	0	100	0	0	Good	0					NC	0					NC	18	66.6667	33.3333	0	0	Good	21	57.1429	42.8571
51		5104		TSU	510408		CHC	L1	6	204.333	High	NM posted	Yes	1226	1226	1175	1110	10.1142	87.9032	44.2105	Good	Average	22	9.09091	77.2727	9.09091	4.54545	Poor	2	50	50	0	0	Good	0					NC	7	71.4286	28.5714	0	0	Good	31	25.8065	64.5161
44		4411		TSU	441132		CHC	L1	6	162.833	Average	NM posted	Yes	1163	977	970	950	5.32242	100	86.5385	Good	Good	14	0	100	0	0	Good	1	0	0	100	0	Poor	1	0	100	0	0	Good	3	0	66.6667	33.3333	0	Poor	19	0	89.4737
50		5003		TSU	500303		CHC		6	399.333	High	NM posted	Yes	2474	2396	2378	2295	4.71619	76.9912	76.1658	Good	Good	8	0	100	0	0	Good	9	22.2222	77.7778	0	0	Good	0					NC	37	89.1892	5.40541	5.40541	0	Poor	54	64.8148	31.4815
55		5504		TSU	550416		CHC	L1	6	134.333	Average	NM posted	Yes	815	806	791	779	11.7866	44.2105	20	Average	Poor	16	25	75	0	0	Good	0					NC	1	100	0	0	0	Good	4	100	0	0	0	Good	21	42.8571	57.1429
55		5509		TSU	550911		CHC	L1	6	151.833	Average	NM posted	Yes	923	911	905	874	13.1723	48.3333	45.4545	Average	Average	10	0	100	0	0	Good	0					NC	10	100	0	0	0	Good	55	100	0	0	0	Good	75	86.6667	13.3333
52		5207		TSU	520712		CHC	L1	6	34.3333	low	NM posted	Yes	218	206	167	165	24.2718	60	17.0213	Average	Poor	4	0	100	0	0	Good	0					NC	0					NC	0					NC	4	0	100
68		6809		TSU	680932		CHC	L1	6	53.1667	Average	NM posted	Yes	342	319	310	305	8.15047	76.9231	7.69231	Good	Poor	8	0	100	0	0	Good	1	0	100	0	0	Good	0					NC	0					NC	9	0	100
45		4508		NHM	450811		CHC	L1	6	13.1667	low	NM posted	Yes	132	79	79	78	60.7595	110.417	0	Good	Poor	11	0	100	0	0	Good	0					NC	0					NC	1	0	100	0	0	Good	12	0	100
45		4505		NHM	450524		CHC		6	245.333	High	NM posted	Yes	1577	1472	1352	1300	12.6359	51.6129	25.5814	Average	Poor	10	20	40	0	40	Average	9	0	55.5556	0	44.4444	Average	4	0	50	0	50	Poor	16	50	37.5	0	12.5	Average	39	25.641	43.5897
71		7107		TSU	710716		CHC		6	172.5	Average	NM posted	Yes	1143	1035	1034	1009	7.43961	90.9091	71.2766	Good	Good	11	0	81.8182	0	18.1818	Average	2	0	100	0	0	Good	1	0	100	0	0	Good	25	76	24	0	0	Good	39	48.7179	46.1538
53		5304		NHM	530404		CHC	L1	6	103.167	Average	NM posted	Yes	747	619	540	532	15.1858	81.9149	18.75	Good	Poor	0					NC	0					NC	0					NC	31	96.7742	3.22581	0	0	Good	31	96.7742	3.22581
44		4403		TSU	440313		CHC	L2	6	118.333	Average	NM posted	Yes	717	710	667	654	9.15493	32.3077	28.8462	Average	Poor	4	0	100	0	0	Good	1	0	100	0	0	Good	3	66.6667	33.3333	0	0	Good	17	70.5882	29.4118	0	0	Good	25	56	44
52		5213		TSU	521327		CHC		6	200.833	High	NM posted	Yes	1247	1205	1085	1063	15.6017	95.7447	97.2477	Good	Good	0					NC	1	0	0	100	0	Poor	4	0	100	0	0	Good	39	79.4872	17.9487	2.5641	0	Poor	44	70.4545	25
52		5206		NHM	520602		CHC	L1	6	296.333	High	NM posted	Yes	1828	1778	1744	1695	5.79303	77.6699	40.2439	Good	Average	4	25	50	0	25	Average	0					NC	0					NC	4	50	50	0	0	Good	8	37.5	50
28		2806		NHM	280623		CHC	L2	6	115.5	Average	NM posted	Yes	720	693	524	510	23.3766	46.9136	18.6047	Average	Poor	1	0	100	0	0	Good	2	50	50	0	0	Good	0					NC	4	0	75	25	0	Poor	7	14.2857	71.4286
30		3004		NHM	300422		CHC	L2	6	192.333	Average	NM posted	Yes	1154	1154	1066	1048	5.026	118.966	35.4839	Good	Average	1	0	100	0	0	Good	1	0	100	0	0	Good	0					NC	3	33.3333	66.6667	0	0	Good	5	20	80
49		4911		NHM	491119		CHC		6	241.5	High	NM posted	Yes	1452	1449	1322	1288	10.766	75.641	43.299	Good	Average	18	5.55556	94.4444	0	0	Good	7	28.5714	71.4286	0	0	Good	0					NC	34	73.5294	26.4706	0	0	Good	59	47.4576	52.5424
19		1910		TSU	191029		CHC	L2	6	189.167	Average	NM posted	Yes	1135	1135	1053	1035	8.01762	76.9231	36.6197	Good	Average	3	0	100	0	0	Good	2	50	50	0	0	Good	1	100	0	0	0	Good	19	100	0	0	0	Good	25	84	16
30		3006		TSU	300624		CHC	L3	6	83.3333	Average	NM posted	Yes	500	500	492	474	2	90	57.8947	Good	Average	0					NC	1	0	100	0	0	Good	3	0	100	0	0	Good	1	0	0	100	0	Poor	5	0	80
95		9501		TSU	950101		CHC		6	108.5	Average	NM posted	Yes	694	651	626	604	10.7527	98.5714	28.5714	Good	Poor	2	0	100	0	0	Good	0					NC	0					NC	0					NC	2	0	100
19		1907		NHM	190716		CHC	L3	6	238.833	High	NM posted	Yes	1433	1433	993	982	15.8409	47.5771	16.6667	Average	Poor	19	5.26316	84.2105	0	10.5263	Average	5	20	80	0	0	Good	3	0	100	0	0	Good	2	0	100	0	0	Good	29	6.89655	86.2069
52		5204		NHM	520408		CHC	L1	6	262	High	NM posted	Yes	1695	1572	1516	1490	12.7863	43.7811	20.9877	Average	Poor	42	0	95.2381	0	4.7619	Average	4	25	75	0	0	Good	0					NC	23	78.2609	17.3913	4.34783	0	Poor	69	27.5362	68.1159
44		4408		TSU	440825		CHC		6	133	Average	NM posted	Yes	820	798	793	771	5.01253	60	46.1538	Average	Average	5	20	80	0	0	Good	1	0	100	0	0	Good	0					NC	4	0	100	0	0	Good	10	10	90
95		9502		TSU	950214		CHC	L1	6	63	Average	NM posted	Yes	489	378	306	300	21.4286	82.716	38.4615	Good	Average	5	0	100	0	0	Good	0					NC	0					NC	0					NC	5	0	100
71		7106		TSU	710615		CHC	L1	5	144.6	Average	NM posted	Yes	723	723	695	676	8.71369	49.2063	14.8148	Average	Poor	5	0	100	0	0	Good	1	0	100	0	0	Good	1	0	100	0	0	Good	2	0	100	0	0	Good	9	0	100
49		4909		TSU	490911		CHC	L1	6	172.5	Average	NM posted	Yes	1035	1035	987	955	7.92271	84.1463	59	Good	Average	9	0	66.6667	0	33.3333	Average	2	0	50	0	50	Poor	0					NC	16	87.5	6.25	0	6.25	Average	27	51.8519	29.6296
51		5109		NHM	510905		CHC		6	216.5	High	NM posted	Yes	1299	1299	1220	1198	27.7906	97.2299	87	Good	Good	19	0	100	0	0	Good	1	100	0	0	0	Good	13	30.7692	7.69231	61.5385	0	Poor	58	96.5517	3.44828	0	0	Good	91	67.033	24.1758
28		2803		TSU	280341		CHC	L2	6	270.833	High	NM posted	Yes	1639	1625	1284	1253	15.0154	43.8525	17.8571	Average	Poor	9	0	66.6667	0	33.3333	Average	2	0	100	0	0	Good	0					NC	42	47.619	45.2381	0	7.14286	Average	53	37.7358	50.9434
45		4512		TSU	451219		CHC	L1	6	64.8333	Average	NM posted	Yes	467	389	389	371	10.2828	2.5	0	Poor	Poor	13	7.69231	92.3077	0	0	Good	0					NC	0					NC	4	50	50	0	0	Good	17	17.6471	82.3529
68		6801		TSU	680124		CHC		2	61.5	Average	High load	No	154	123	123	120	17.8862	0	0	Poor	Poor	1	0	100	0	0	Good	0					NC	0					NC	0					NC	1	0	100
20		2007		TSU	200713		CHC	L2	6	208.667	High	NM posted	Yes	1405	1252	1150	1120	8.54633	135.514	100	Good	Good	11	36.3636	63.6364	0	0	Good	4	0	100	0	0	Good	1	0	100	0	0	Good	1	0	100	0	0	Good	17	23.5294	76.4706
21		2101		NHM	210106		CHC	L2	6	163.5	Average	NM posted	Yes	981	981	835	799	12.1305	115.126	86.9565	Good	Good	7	0	100	0	0	Good	1	0	100	0	0	Good	1	0	100	0	0	Good	7	0	100	0	0	Good	16	0	100
69		6904		NHM	690417		CHC	L1	6	71	Average	NM posted	Yes	465	426	426	420	11.2676	27.0833	0	Poor	Poor	8	50	50	0	0	Good	0					NC	0					NC	4	0	100	0	0	Good	12	33.3333	66.6667
44		4405		NHM	440514		CHC	L2	6	57.3333	Average	NM posted	Yes	364	344	344	335	14.8256	70.5882	45.4545	Good	Average	0					NC	0					NC	0					NC	5	80	20	0	0	Good	5	80	20
55		5505		NHM	550526		CHC		6	207.167	High	NM posted	Yes	1243	1243	1176	1154	12.2285	43.4211	59.2593	Average	Average	15	33.3333	66.6667	0	0	Good	8	12.5	75	12.5	0	Poor	0					NC	26	61.5385	26.9231	11.5385	0	Poor	49	44.898	46.9388
28		2802		TSU	280226		CHC	L2	6	351	High	NM posted	Yes	2221	2106	1905	1856	15.812	33.9339	10.2273	Average	Poor	1	0	0	0	100	Poor	5	0	60	0	40	Average	8	87.5	12.5	0	0	Good	37	48.6486	27.027	5.40541	18.9189	Poor	51	49.0196	27.451
18		1810		TSU	181010		CHC	L2	6	203.167	High	NM posted	Yes	1309	1219	1097	1081	12.1411	6.08108	0	Poor	Poor	9	0	100	0	0	Good	2	0	100	0	0	Good	1	0	100	0	0	Good	9	55.5556	33.3333	0	11.1111	Average	21	23.8095	71.4286
51		5108		TSU	510805		CHC		6	276.333	High	NM posted	Yes	1658	1658	1587	1520	19.0591	119.62	79.9007	Good	Good	31	3.22581	96.7742	0	0	Good	5	40	40	20	0	Poor	30	96.6667	3.33333	0	0	Good	69	97.1014	2.89855	0	0	Good	135	73.3333	25.9259
28		2807		TSU	280719		CHC	L2	6	94.1667	Average	NM posted	Yes	565	565	309	300	37.6991	53.5211	6.45161	Average	Poor	4	0	50	0	50	Poor	0					NC	2	0	100	0	0	Good	17	64.7059	23.5294	5.88235	5.88235	Poor	23	47.8261	34.7826
24		2413		NHM	241315		CHC	L2	6	391.5	High	NM posted	Yes	2373	2349	2295	2215	5.53427	82.3077	11.8841	Good	Poor	11	0	100	0	0	Good	3	0	100	0	0	Good	0					NC	25	28	64	8	0	Poor	39	17.9487	76.9231
45		4502		TSU	450216		CHC	L1	6	29.6667	low	NM posted	Yes	179	178	135	134	26.9663	54.1667	6.45161	Average	Poor	0					NC	0					NC	0					NC	4	75	25	0	0	Good	4	75	25
28		2801		TSU	280101		CHC	L2	6	122.833	Average	NM posted	Yes	737	737	532	521	27.5441	66.9951	10.8974	Good	Poor	6	0	66.6667	0	33.3333	Average	0					NC	4	0	50	0	50	Poor	9	88.8889	0	0	11.1111	Average	19	42.1053	31.5789
20		2004		TSU	200412		CHC	L2	6	222	High	NM posted	Yes	1332	1332	1029	1006	10.2102	105.882	99.3197	Good	Good	20	5	85	0	10	Average	0					NC	2	50	50	0	0	Good	38	60.5263	39.4737	0	0	Good	60	41.6667	55
20		2006		TSU	200622		CHC	L2	6	86.8333	Average	NM posted	Yes	691	521	462	458	23.4165	100.82	97.1831	Good	Good	3	0	100	0	0	Good	1	0	100	0	0	Good	2	0	100	0	0	Good	6	0	100	0	0	Good	12	0	100
28		2804		NHM	280402		CHC	L2	5	147.4	Average	NM posted	Yes	742	737	495	493	22.5237	13.253	12	Poor	Poor	8	0	75	0	25	Average	0					NC	0					NC	3	33.3333	33.3333	0	33.3333	Average	11	9.09091	63.6364
69		6906		TSU	690614		CHC	L1	6	59.3333	Average	NM posted	Yes	402	356	356	346	19.382	28.9855	11.7647	Poor	Poor	0					NC	4	0	50	25	25	Poor	4	100	0	0	0	Good	20	35	65	0	0	Good	28	39.2857	53.5714
46		4609		TSU	460903		CHC	L1	6	177.167	Average	NM posted	Yes	1089	1063	1048	1020	6.58514	47.1429	17.1717	Average	Poor	18	83.3333	16.6667	0	0	Good	3	0	100	0	0	Good	1	0	100	0	0	Good	13	100	0	0	0	Good	35	80	20
49		4908		TSU	490804		CHC	L2	6	237.833	High	NM posted	Yes	1427	1427	1327	1302	8.12894	31.8966	19.5122	Average	Poor	2	0	100	0	0	Good	8	0	100	0	0	Good	0					NC	13	100	0	0	0	Good	23	56.5217	43.4783
68		6809		TSU	680933		CHC		5	79.4	Average	High load	No	414	397	397	390	3.77834	0	0	Poor	Poor	3	0	100	0	0	Good	0					NC	0					NC	0					NC	3	0	100
46		4608		NHM	460804		CHC	L2	5	100.4	Average	NM posted	Yes	544	502	500	490	3.58566	22.2222	9.09091	Poor	Poor	4	0	100	0	0	Good	2	0	100	0	0	Good	0					NC	3	66.6667	33.3333	0	0	Good	9	22.2222	77.7778
71		7104		NHM	710418		CHC		6	144.333	Average	NM posted	Yes	883	866	814	794	8.31409	77.7778	59.4937	Good	Average	12	0	91.6667	0	8.33333	Average	2	0	100	0	0	Good	0					NC	3	33.3333	66.6667	0	0	Good	17	5.88235	88.2353
24		2410		NHM	241007		CHC	L2	6	259.833	High	NM posted	Yes	1559	1559	1445	1348	10.263	71.25	15.0289	Good	Poor	19	0	100	0	0	Good	3	0	100	0	0	Good	0					NC	11	18.1818	81.8182	0	0	Good	33	6.06061	93.9394
55		5503		TSU	550303		CHC	L1	4	127	Average	NM posted	Yes	536	508	508	499	20.2756	7.76699	5.88235	Poor	Poor	12	33.3333	58.3333	0	8.33333	Average	0					NC	1	100	0	0	0	Good	3	0	100	0	0	Good	16	31.25	62.5
71		7102		TSU	710227		CHC		6	163.5	Average	NM posted	Yes	982	981	961	934	4.79103	87.234	87.5	Good	Good	0					NC	1	0	100	0	0	Good	0					NC	5	60	40	0	0	Good	6	50	50
19		1909		TSU	190927		CHC	L2	6	51.1667	Average	NM posted	Yes	310	307	225	224	26.7101	41.4634	22.5806	Average	Poor	3	0	100	0	0	Good	0					NC	0					NC	3	100	0	0	0	Good	6	50	50
95		9506		TSU	950635		CHC	L1	6	89	Average	NM posted	Yes	577	534	510	500	3.74532	90	52	Good	Average	5	0	20	0	80	Poor	1	0	0	0	100	Poor	0					NC	2	0	100	0	0	Good	8	0	37.5
49		4903		TSU	490329		CHC	L1	6	75.6667	Average	NM posted	Yes	454	454	402	388	13.6564	93.5484	100	Good	Good	15	0	100	0	0	Good	0					NC	1	0	100	0	0	Good	3	0	100	0	0	Good	19	0	100
24		2402		TSU	240209		CHC	L3	6	64.6667	Average	NM posted	Yes	388	388	347	343	26.0309	20.7921	3.92157	Poor	Poor	1	0	100	0	0	Good	0					NC	0					NC	1	0	100	0	0	Good	2	0	100
24		2401		TSU	240123		CHC	L2	6	131	Average	NM posted	Yes	804	786	699	685	15.1399	21.8487	0	Poor	Poor	19	15.7895	52.6316	0	31.5789	Average	0					NC	2	0	100	0	0	Good	3	66.6667	33.3333	0	0	Good	24	20.8333	54.1667
46		4602		TSU	460208		CHC		6	91.8333	Average	NM posted	Yes	557	551	518	518	9.2559	47.0588	13.4146	Average	Poor	9	0	88.8889	0	11.1111	Average	0					NC	0					NC	6	33.3333	66.6667	0	0	Good	15	13.3333	80
43		4303		TSU	430307		CHC	L3	6	156.167	Average	NM posted	Yes	960	937	914	901	15.1547	92.9577	100	Good	Good	15	40	60	0	0	Good	1	0	100	0	0	Good	2	0	100	0	0	Good	3	66.6667	33.3333	0	0	Good	21	38.0952	61.9048
43		4308		TSU	430804		CHC	L1	6	221.333	High	NM posted	Yes	1372	1328	1226	1202	9.33735	41.9355	14.0741	Average	Poor	28	3.57143	96.4286	0	0	Good	1	0	100	0	0	Good	1	0	100	0	0	Good	19	78.9474	21.0526	0	0	Good	49	32.6531	67.3469
51		5105		NHM	510524		CHC		6	219.833	High	NM posted	Yes	1319	1319	1231	1199	18.044	66.3866	55.7823	Good	Average	29	17.2414	62.069	3.44828	17.2414	Poor	1	0	100	0	0	Good	0					NC	18	94.4444	5.55556	0	0	Good	48	45.8333	41.6667
24		2416		TSU	241626		CHC	L3	4	215	High	NM posted	Yes	860	860	709	675	12.4419	66.3551	10.6061	Good	Poor	19	0	73.6842	5.26316	21.0526	Poor	0					NC	0					NC	4	0	75	0	25	Average	23	0	73.913
29		2906		NHM	290612		CHC	L2	6	152.667	Average	NM posted	Yes	917	916	813	795	7.31441	19.403	10.2941	Poor	Poor	1	0	100	0	0	Good	1	0	100	0	0	Good	2	50	50	0	0	Good	17	82.3529	11.7647	5.88235	0	Poor	21	71.4286	23.8095
20		2003		NHM	200318		CHC	L2	6	140	Average	NM posted	Yes	840	840	672	649	11.6667	103.061	98.8235	Good	Good	18	0	100	0	0	Good	2	0	100	0	0	Good	1	0	100	0	0	Good	9	33.3333	55.5556	11.1111	0	Poor	30	10	86.6667
46		4604		TSU	460426		CHC	L1	6	100.833	Average	NM posted	Yes	613	605	551	548	10.9091	68.1818	48.2759	Good	Average	0					NC	0					NC	0					NC	14	0	92.8571	7.14286	0	Poor	14	0	92.8571
46		4603		NHM	460308		CHC	L2	6	79.1667	Average	NM posted	Yes	542	475	423	412	6.94737	69.697	5	Good	Poor	9	0	22.2222	0	77.7778	Poor	0					NC	0					NC	0					NC	9	0	22.2222
46		4610		TSU	461013		CHC	L1	6	111.5	Average	NM posted	Yes	836	669	665	657	6.87593	10.8696	2.5	Poor	Poor	1	0	100	0	0	Good	3	0	66.6667	0	33.3333	Average	0					NC	10	80	20	0	0	Good	14	57.1429	35.7143
29		2908		TSU	290823		CHC	L2	6	188.167	Average	NM posted	Yes	1129	1129	1091	1067	5.40301	104.918	36.5385	Good	Average	3	0	33.3333	0	66.6667	Poor	0					NC	1	0	100	0	0	Good	2	50	50	0	0	Good	6	16.6667	50
29		2907		TSU	290717		CHC	L2	6	33.3333	low	High load	No	200	200	180	179	11	72.7273	30.303	Good	Average	0					NC	0					NC	1	0	100	0	0	Good	6	16.6667	83.3333	0	0	Good	7	14.2857	85.7143
53		5305		TSU	530505		CHC	L1	6	174.5	Average	NM posted	Yes	1055	1047	1020	1001	12.703	105.263	100	Good	Good	13	0	100	0	0	Good	0					NC	10	90	10	0	0	Good	79	98.7342	1.26582	0	0	Good	102	85.2941	14.7059
29		2907		TSU	290716		CHC	L2	6	66.3333	Average	NM posted	Yes	398	398	364	351	14.3216	31.5789	3.33333	Average	Poor	5	0	100	0	0	Good	0					NC	0					NC	0					NC	5	0	100
49		4907		NHM	490702		CHC	L2	6	369.333	High	NM posted	Yes	2216	2216	2178	2135	6.31769	26.4286	34.0659	Poor	Average	2	0	0	0	100	Poor	5	0	20	0	80	Poor	0					NC	85	78.8235	17.6471	1.17647	2.35294	Poor	92	72.8261	17.3913
18		1813		TSU	181313		CHC	L2	6	262	High	NM posted	Yes	1824	1572	1572	1519	2.54453	0	0	Poor	Poor	10	0	80	0	20	Average	2	0	50	0	50	Poor	0					NC	9	22.2222	66.6667	0	11.1111	Average	21	9.52381	71.4286
50		5001		NHM	500117		CHC	L1	3	248	High	NM posted	No	744	744	715	697	5.64516	21.4286	4.16667	Poor	Poor	2	0	0	0	100	Poor	6	0	33.3333	0	66.6667	Poor	0					NC	10	90	10	0	0	Good	18	50	16.6667
21		2113		NHM	211317		CHC	L2	6	96.6667	Average	NM posted	Yes	720	580	499	480	17.4138	103.96	58.1818	Good	Average	8	0	87.5	0	12.5	Average	2	0	100	0	0	Good	0					NC	9	0	77.7778	0	22.2222	Average	19	0	84.2105
23		2307		TSU	230716		CHC	L3	6	45.1667	low	High load	No	271	271	257	250	4.79705	107.692	50	Good	Average	0					NC	0					NC	0					NC	0					NC	0
19		1902		TSU	190206		CHC	L2	6	259.667	High	NM posted	Yes	1563	1558	1399	1380	7.57381	27.9661	1.2605	Poor	Poor	20	0	100	0	0	Good	0					NC	0					NC	0					NC	20	0	100
22		2204		NHM	220419		CHC		6	235	High	NM posted	Yes	1420	1410	1159	1112	9.07801	46.875	13.9241	Average	Poor	2	0	100	0	0	Good	5	0	80	20	0	Poor	0					NC	2	100	0	0	0	Good	9	22.2222	66.6667
22		2214		TSU	221423		CHC	L2	6	192.333	Average	NM posted	Yes	1158	1154	1056	1041	14.5581	55.9524	7.35931	Average	Poor	71	5.6338	56.338	0	38.0282	Average	2	0	100	0	0	Good	2	0	50	0	50	Poor	12	50	50	0	0	Good	87	11.4943	56.3218
53		5312		TSU	531201		CHC	L1	6	108	Average	NM posted	Yes	761	648	624	610	4.78395	93.5484	87.8788	Good	Good	6	0	100	0	0	Good	0					NC	1	100	0	0	0	Good	6	83.3333	16.6667	0	0	Good	13	46.1538	53.8462
23		2302		TSU	230217		CHC	L2	6	290	High	NM posted	Yes	1793	1740	1363	1315	9.77011	78.2353	2.85714	Good	Poor	6	0	100	0	0	Good	3	0	100	0	0	Good	0					NC	14	50	50	0	0	Good	23	30.4348	69.5652
19		1901		TSU	190131		CHC	L2	6	147.333	Average	NM posted	Yes	888	884	815	789	8.25792	42.4658	19.7368	Average	Poor	4	0	50	0	50	Poor	0					NC	0					NC	3	66.6667	33.3333	0	0	Good	7	28.5714	42.8571
30		3003		NHM	300335		CHC	L1	5	144.2	Average	NM posted	Yes	721	721	691	672	3.32871	58.3333	58.3333	Average	Average	3	0	66.6667	0	33.3333	Average	0					NC	0					NC	2	0	100	0	0	Good	5	0	80
22		2211		TSU	221121		CHC	L2	6	300.667	High	NM posted	Yes	1804	1804	1484	1439	5.09978	98.913	10.443	Good	Poor	19	0	100	0	0	Good	2	0	100	0	0	Good	2	0	100	0	0	Good	10	90	10	0	0	Good	33	27.2727	72.7273
21		2103		TSU	210305		CHC	L2	6	63.6667	Average	NM posted	Yes	385	382	308	304	16.7539	100	6.66667	Good	Poor	5	0	100	0	0	Good	0					NC	2	0	100	0	0	Good	0					NC	7	0	100
29		2901		TSU	290128		CHC	L2	6	266.833	High	NM posted	Yes	1601	1601	1471	1445	10.7433	55.2326	5.10204	Average	Poor	9	0	100	0	0	Good	2	0	100	0	0	Good	0					NC	65	100	0	0	0	Good	76	85.5263	14.4737
49		4913		TSU	491303		CHC	L1	6	186.5	Average	NM posted	Yes	1119	1119	899	861	4.73637	18.8679	23.913	Poor	Poor	11	0	27.2727	0	72.7273	Poor	3	0	66.6667	0	33.3333	Average	1	0	100	0	0	Good	6	100	0	0	0	Good	21	28.5714	28.5714
53		5309		TSU	530923		CHC	L1	6	150	Average	NM posted	Yes	900	900	691	682	18.3333	68.4848	59.2814	Good	Average	9	0	100	0	0	Good	3	0	100	0	0	Good	4	50	50	0	0	Good	45	95.5556	4.44444	0	0	Good	61	73.7705	26.2295
71		7101		NHM	710128		CHC	L1	6	146.5	Average	NM posted	Yes	918	879	830	817	9.21502	71.6049	19.6429	Good	Poor	13	0	69.2308	0	30.7692	Average	0					NC	1	0	100	0	0	Good	3	33.3333	66.6667	0	0	Good	17	5.88235	70.5882
56		5609		NHM	560913		CHC	L1	6	237.5	High	NM posted	Yes	1449	1425	1393	1370	10.0351	59.4406	61.9608	Average	Good	17	0	64.7059	0	35.2941	Average	2	0	50	0	50	Poor	3	66.6667	33.3333	0	0	Good	50	54	42	0	4	Average	72	40.2778	47.2222
22		2205		TSU	220506		CHC	L2	4	218	High	NM posted	Yes	872	872	869	840	11.4679	9	0	Poor	Poor	1	0	100	0	0	Good	0					NC	0					NC	0					NC	1	0	100
50		5004		TSU	500410		CHC	L1	6	241	High	NM posted	Yes	1446	1446	1380	1336	7.33057	91.5094	19.8795	Good	Poor	24	0	91.6667	0	8.33333	Average	6	16.6667	83.3333	0	0	Good	2	100	0	0	0	Good	11	63.6364	36.3636	0	0	Good	43	23.2558	72.093
23		2311		NHM	231103		CHC	L2	6	268.167	High	NM posted	Yes	1649	1609	1350	1338	15.1647	89.3443	38.961	Good	Average	48	0	100	0	0	Good	6	0	100	0	0	Good	9	44.4444	55.5556	0	0	Good	25	76	24	0	0	Good	88	26.1364	73.8636
56		5604		TSU	560421		CHC	L1	6	202.833	High	NM posted	Yes	1217	1217	1095	1081	15.1191	65.7609	21.2766	Good	Poor	14	7.14286	78.5714	0	14.2857	Average	18	33.3333	44.4444	22.2222	0	Poor	0					NC	20	90	10	0	0	Good	52	48.0769	40.3846
68		6801		TSU	680122		CHC	L1	6	115.333	Average	NM posted	Yes	962	692	691	677	27.1676	14.3617	9.1954	Poor	Poor	20	0	85	0	15	Average	0					NC	1	0	0	0	100	Poor	3	0	100	0	0	Good	24	0	83.3333
56		5612		TSU	561204		CHC	L1	6	172.833	Average	NM posted	Yes	1037	1037	967	953	14.3684	40.9396	34.1463	Average	Average	22	0	100	0	0	Good	2	0	100	0	0	Good	1	0	100	0	0	Good	92	94.5652	5.43478	0	0	Good	117	74.359	25.641
56		5607		TSU	560711		CHC	L1	6	210.833	High	NM posted	Yes	1265	1265	1038	1022	3.95257	38	3.125	Average	Poor	4	0	100	0	0	Good	6	0	100	0	0	Good	0					NC	10	0	80	20	0	Poor	20	0	90
43		4306		TSU	430625		CHC	L3	6	149.167	Average	High load	No	905	895	875	853	10.3911	67.7419	61.0526	Good	Good	28	17.8571	67.8571	0	14.2857	Average	0					NC	2	0	50	0	50	Poor	18	88.8889	11.1111	0	0	Good	48	43.75	45.8333
23		2307		TSU	230704		CHC	L2	6	144.667	Average	NM posted	Yes	868	868	669	660	20.0461	117.816	33.0709	Good	Average	23	0	100	0	0	Good	2	0	100	0	0	Good	2	0	100	0	0	Good	9	55.5556	33.3333	11.1111	0	Poor	36	13.8889	83.3333
23		2310		TSU	231027		CHC	L2	6	187.667	Average	NM posted	Yes	1126	1126	1116	1096	3.19716	94.4444	38.3929	Good	Average	0					NC	0					NC	0					NC	22	86.3636	13.6364	0	0	Good	22	86.3636	13.6364
50		5002		TSU	500206		CHC	L1	6	101.833	Average	NM posted	Yes	617	611	564	545	9.32897	85.9649	29.8701	Good	Poor	13	0	100	0	0	Good	3	0	100	0	0	Good	0					NC	12	66.6667	25	8.33333	0	Poor	28	28.5714	67.8571
23		2312		NHM	231207		CHC	L1	4	194.5	Average	NM posted	Yes	864	778	744	722	11.3111	62.5	33.3333	Good	Average	7	0	71.4286	0	28.5714	Average	1	0	100	0	0	Good	0					NC	13	38.4615	46.1538	0	15.3846	Average	21	23.8095	57.1429
18		1808		TSU	180810		CHC	L2	6	45.1667	low	NM posted	Yes	271	271	203	202	22.8782	109.677	94.4444	Good	Good	0					NC	0					NC	0					NC	1	0	100	0	0	Good	1	0	100
53		5308		TSU	530819		CHC	L1	6	114.167	Average	NM posted	Yes	685	685	682	671	0.729927	100	57.1429	Good	Average	0					NC	0					NC	0					NC	1	100	0	0	0	Good	1	100	0
43		4302		TSU	430222		CHC	L3	6	213.5	High	NM posted	Yes	1468	1281	1186	1173	7.18189	59.7826	28.5714	Average	Poor	33	0	72.7273	0	27.2727	Average	0					NC	9	100	0	0	0	Good	10	60	30	0	10	Average	52	28.8462	51.9231
95		9506		TSU	950624		CHC	L1	6	155	Average	High load	No	947	930	872	861	8.06452	28	16.2791	Poor	Poor	5	0	20	0	80	Poor	1	0	0	0	100	Poor	2	0	0	0	100	Poor	0					NC	8	0	12.5
19		1908		NHM	190814		CHC	L2	6	213.5	High	NM posted	Yes	1286	1281	944	931	19.4379	37.751	25	Average	Poor	25	0	92	0	8	Average	3	0	100	0	0	Good	0					NC	13	0	23.0769	0	76.9231	Poor	41	0	70.7317
23		2303		TSU	230310		CHC	L2	5	511	High	NM posted	Yes	2555	2555	2383	2310	5.63601	104.861	8.43373	Good	Poor	38	2.63158	97.3684	0	0	Good	1	0	100	0	0	Good	4	50	50	0	0	Good	18	38.8889	55.5556	5.55556	0	Poor	61	16.3934	81.9672
21		2109		TSU	210901		CHC	L2	5	84	Average	NM posted	Yes	504	420	420	403	16.6667	58.5714	50	Average	Average	7	0	100	0	0	Good	1	0	100	0	0	Good	0					NC	3	0	100	0	0	Good	11	0	100
29		2905		TSU	290506		CHC	L1	6	71.1667	Average	NM posted	Yes	427	427	397	377	9.83607	78.5714	2.85714	Good	Poor	11	0	27.2727	0	72.7273	Poor	0					NC	0					NC	4	0	100	0	0	Good	15	0	46.6667
29		2903		NHM	290334		CHC	L2	5	107.8	Average	NM posted	No	539	539	478	473	5.19481	0	0	Poor	Poor	5	0	40	0	60	Poor	0					NC	0					NC	2	50	50	0	0	Good	7	14.2857	42.8571
22		2203		NHM	220328		CHC	L2	6	174.5	Average	NM posted	Yes	1203	1047	993	961	7.35435	44.1558	2.34604	Average	Poor	9	0	100	0	0	Good	5	20	40	20	20	Poor	3	0	33.3333	0	66.6667	Poor	9	33.3333	33.3333	22.2222	11.1111	Poor	26	15.3846	57.6923
18		1817		NHM	181719		CHC	L2	6	118.667	Average	NM posted	Yes	736	712	665	644	6.60112	55.3191	16.8539	Average	Poor	0					NC	0					NC	0					NC	1	100	0	0	0	Good	1	100	0
20		2001		TSU	200125		CHC	L2	5	85.2	Average	NM posted	No	483	426	393	391	20.6573	0	0	Poor	Poor	35	0	0	0	100	Poor	0					NC	0					NC	0					NC	35	0	0
43		4305		NHM	430501		CHC		6	297.167	High	NM posted	Yes	1844	1783	1408	1368	8.41279	52	38.009	Average	Average	12	0	33.3333	0	66.6667	Poor	1	0	0	0	100	Poor	3	33.3333	0	0	66.6667	Poor	23	0	43.4783	0	56.5217	Poor	39	2.5641	35.8974
95		9503		TSU	950326		CHC		5	317.6	High	NM posted	Yes	1666	1588	1492	1465	4.59698	32.8767	2.12766	Average	Poor	0					NC	0					NC	0					NC	7	0	85.7143	0	14.2857	Average	7	0	85.7143
21		2102		TSU	210229		CHC	L2	3	87.6667	Average	NM posted	Yes	291	263	260	240	9.12548	37.5	13.5135	Average	Poor	0					NC	0					NC	0					NC	1	0	0	0	100	Poor	1	0	0
21		2105		TSU	210514		CHC	L2	4	213.5	High	NM posted	Yes	1065	854	849	819	9.83607	16.6667	5.76923	Poor	Poor	19	0	47.3684	0	52.6316	Poor	2	0	50	0	50	Poor	1	0	0	0	100	Poor	7	42.8571	28.5714	14.2857	14.2857	Poor	29	10.3448	41.3793
20		2005		NHM	200521		CHC	L2	1	63	Average	High load	No	63	63	58	58	6.34921	0	0	Poor	Poor	1	0	0	0	100	Poor	0					NC	0					NC	0					NC	1	0	0
21		2105		TSU	210504		CHC	L2	3	65.6667	Average	High load	No	211	197	179	167	10.6599	0	0	Poor	Poor	6	0	33.3333	0	66.6667	Poor	0					NC	0					NC	0					NC	6	0	33.3333
[truncated: 65 more columns]

## Sheet: PHC
D_CODE	DISTRICT-NAME	B_CODE	BLOCK-NAME	F_CODE	FACILITY-NAME [redacted for anonymization]	FACILITY TYPE AS PER FM RULE	FACILITY LEVEL (Master Data)	# months reported	Avg admission(month)	Load category	Facility Classification	Trend Analysis NM posted	Total Pregnant women arrived for delivery in the facility-CLEANED	Total Pregnant women admitted for delivery in the facility (CLEANED)	Total Deliveries conducted in the facility	Deliveries conducted in the facility (Live Birth)	% normal case sheet filled	% maternal complication case sheet filled	% NB complication case sheet filled	Cat- maternal complication case sheet filled	Cat- NB complication case sheet filled	Obstructed labour (Total Complications)	%Obstructed labour-managed and SHH	%Obstructed labour-managed, referred & SHH	%Obstructed labour-died	%Obstructed labour-status not known	Obstructed labour-Category	Eclampsia (Total Complications)	%Eclampsia-managed and SHH	%Eclampsia-managed, referred & SHH	%Eclampsia-died	%Eclampsia-status not known	Eclampsia-Category	Infection/sepsis (Total Complications)_M	%Infection/sepsis-managed and SHH	%Infection/sepsis-managed, referred & SHH	%Infection/sepsis-died	%Infection/sepsis-status not known	Infection/sepsis-Category	Post partum hemorrage (Total Complications)	%Post partum hemorrage-managed and SHH	%Post partum hemorrage-managed, referred & SHH	%Post partum hemorrage-died	%Post partum hemorrage-status not known	Post partum hemorrage-Category	Total complicatoins_M	%Managed & SHH_M	%Managed,referred & SHH_M	a
18	Budaun	1810	Mion	181008	Alapur	PHC	L1	4	35.75	High	High load	No	154	143	132	130	11.8881	0	0	Poor	Poor	5	0	100	0	0	Good	3	0	100	0	0	Good	0					NC	0					NC	8	0	100	100
18	Budaun	1816	Ujhani	181614		PHC	L1	4	26	Average	Low load	No	104	104	103	100	0.961538	100		Good	NC	0					NC	1	0	100	0	0	Good	0					NC	0					NC	1	0	100	100
18	Budaun	1816	Ujhani	181624	Kachhala	PHC	L1	4	4.25	low	Low load	No	17	17	14	14	11.7647	200		Good	NC	0					NC	0					NC	0					NC	1	0	100	0	0	Good	1	0	100	100
18	Budaun	1817	Usawan	181720	Usaihat	PHC	L1	2	108.5	High	High load	No	221	217	210	204	4.14747	0	0	Poor	Poor	0					NC	0					NC	0					NC	0					NC	0
18	Budaun	1819	Binawar	181902	Kunwargaon	PHC	L1	1	37	High	High load	No	46	37	37	37	21.6216	0	0	Poor	Poor	0					NC	0					NC	0					NC	0					NC	0
18	Budaun	1819	Binawar	181924	Rasoolpur Kalan	PHC	0	1	1	low	Low load	No	1	1	1	1	0			NC	NC	0					NC	0					NC	0					NC	0					NC	0
19	Bareilly	1907	Faridpur	190728		PHC	L1	2	12	Average	Low load	No	24	24	19	19	20.8333	0	0	Poor	Poor	0					NC	1	0	100	0	0	Good	0					NC	0					NC	1	0	100	100
20	Pilibhit	2001	Amaria	200115	Gudaliya Bhindara	PHC	L2	2	48.5	High	High load	No	97	97	70	68	22.6804	0	0	Poor	Poor	0					NC	1	0	0	0	100	Poor	0					NC	0					NC	1	0	0	0
20	Pilibhit	2006	Marauri	200614	Gajraula	PHC	L2	6	84.6667	High	High load	No	514	508	328	324	7.87402	50	76.6667	Average	Good	2	0	100	0	0	Good	0					NC	2	0	100	0	0	Good	2	50	50	0	0	Good	6	16.6667	83.3333	100
20	Pilibhit	2007	Puranpur	200742	Madhotanda	PHC	L2	6	47.6667	High	High load	No	289	286	259	244	11.1888	90.625	100	Good	Good	6	0	100	0	0	Good	1	0	100	0	0	Good	0					NC	0					NC	7	0	100	100
20	Pilibhit	2007	Puranpur	200762		PHC	L2	3	30	Average	Low load	No	90	90	87	85	8.88889	100	100	Good	Good	2	0	100	0	0	Good	1	0	100	0	0	Good	0					NC	0					NC	3	0	100	100
21	Shahjahanpur	2103	Dadrol	210303	Chandapur	PHC	0	2	8	low	Low load	No	16	16	12	12	25	25	0	Poor	Poor	3	0	100	0	0	Good	0					NC	0					NC	0					NC	3	0	100	100
21	Shahjahanpur	2109	Khutar	210916	Kaihmariya	PHC	0	5	0	low	Low load	No	0	0	0	0				NC	NC	0					NC	0					NC	0					NC	0					NC	0
21	Shahjahanpur	2109	Khutar	210917	Nawadiya Nawazpur	PHC	L1	5	0.6	low	Low load	No	3	3	3	3	0			NC	NC	0					NC	0					NC	0					NC	0					NC	0
22	Kheri	2203	Bijua	220321	Bheera	PHC	L2	5	57	High	High load	No	313	285	283	274	5.61404	6.25	0	Poor	Poor	10	0	100	0	0	Good	0					NC	0					NC	0					NC	10	0	100	100
22	Kheri	2203	Bijua	220326		PHC	L1	1	13	Average	Low load	No	13	13	12	12	7.69231	0	0	Poor	Poor	0					NC	1	0	100	0	0	Good	0					NC	0					NC	1	0	100	100
22	Kheri	2207	Lakhimpur	220728	Semrai	PHC	L3	1	3	low	Low load	No	3	3	3	3	0			NC	NC	0					NC	0					NC	0					NC	0					NC	0
22	Kheri	2211	Nighasan	221120	Tikunia	PHC	L2	4	123	High	High load	No	492	492	458	430	7.72358	100	30.9091	Good	Average	17	0	100	0	0	Good	1	0	100	0	0	Good	0					NC	6	83.3333	16.6667	0	0	Good	24	20.8333	79.1667	100
22	Kheri	2214	Phulbehar	221419	Sunderval	PHC	L2	3	7.66667	low	Low load	No	30	23	18	18	4.34783	0	0	Poor	Poor	0					NC	0					NC	0					NC	0					NC	0
23	Sitapur	2310	Mahmudabad	231020	Khurwal	PHC	L3	6	105.167	High	High load	No	631	631	617	582	6.02219	89.4737	19.8473	Good	Poor	3	33.3333	66.6667	0	0	Good	0					NC	3	100	0	0	0	Good	11	72.7273	27.2727	0	0	Good	17	70.5882	29.4118	100
24	Hardoi	2405	Bharkhani	240504	Pali	PHC	L2	5	178.4	High	High load	No	942	892	854	821	7.06278	34.9206	12.5	Average	Poor	5	0	100	0	0	Good	1	0	0	0	100	Poor	0					NC	5	100	0	0	0	Good	11	45.4545	45.4545	90.9091
24	Hardoi	2405	Bharkhani	240513	Anagpur	PHC	L2	1	61	High	High load	No	61	61	61	51	3.27869	0	0	Poor	Poor	0					NC	0					NC	0					NC	0					NC	0
24	Hardoi	2413	Pihani	241329		PHC	L2	5	18	Average	Low load	No	90	90	90	89	1.11111	0	0	Poor	Poor	0					NC	0					NC	0					NC	1	100	0	0	0	Good	1	100	0	100
28	Farrukhabad	2802	Kaimganj	280228	Barkheda	PHC	L2	4	1.25	low	Low load	No	5	5	5	5	0			NC	NC	0					NC	0					NC	0					NC	0					NC	0
28	Farrukhabad	2803	Kamalganj	280311	Jarari	PHC	L2	3	7.66667	low	Low load	No	23	23	21	21	8.69565	0	0	Poor	Poor	0					NC	0					NC	0					NC	0					NC	0
28	Farrukhabad	2803	Kamalganj	280330	Jahanganj	PHC	L2	4	8	low	Low load	No	32	32	26	24	9.375	0	0	Poor	Poor	0					NC	0					NC	0					NC	0					NC	0
28	Farrukhabad	2804	Mohammadabad	280416	Pipergaon	PHC	L2	3	1	low	Low load	No	3	3	3	3	0			NC	NC	0					NC	0					NC	0					NC	0					NC	0
28	Farrukhabad	2804	Mohammadabad	280441	Sankisha	PHC	L2	3	1	low	Low load	No	3	3	3	3	0			NC	NC	0					NC	0					NC	0					NC	0					NC	0
28	Farrukhabad	2807	Shamsabad	280717	Roshnabad	PHC	L3	4	0.25	low	Low load	No	1	1	1	1	0			NC	NC	0					NC	0					NC	0					NC	0					NC	0
28	Farrukhabad	2807	Shamsabad	280733	Faizbagh	PHC	L2	4	2.25	low	Low load	No	9	9	9	9	0			NC	NC	0					NC	0					NC	0					NC	0					NC	0
29	Kannauj	2901	Chhibramau	290103	Sikanderpur	PHC	L2	4	9	low	Low load	No	36	36	36	35	8.33333	0	0	Poor	Poor	0					NC	0					NC	0					NC	3	100	0	0	0	Good	3	100	0	100
29	Kannauj	2903	Haseran	290328		PHC	L2	3	11.6667	Average	Low load	No	35	35	35	32	5.71429	0		Poor	NC	0					NC	0					NC	0					NC	0					NC	0
29	Kannauj	2905	Kannauj	290515		PHC	L2	5	20.2	Average	Low load	No	101	101	37	33	1.9802	0	0	Poor	Poor	0					NC	0					NC	0					NC	1	0	100	0	0	Good	1	0	100	100
29	Kannauj	2907	Talgram	290724	Gurusahaiganj	PHC	L2	6	54.3333	High	High load	No	326	326	300	297	11.3497	5.40541	2.85714	Poor	Poor	2	0	100	0	0	Good	0					NC	0					NC	1	0	0	100	0	Poor	3	0	66.6667	66.6667
29	Kannauj	2908	Umarda	290805	Haraipur	PHC	L2	6	3.83333	low	Low load	No	23	23	20	20	0			NC	NC	0					NC	0					NC	0					NC	0					NC	0
30	Etah	3004	Jalesar	300415		PHC	L2	4	10.75	Average	Low load	No	43	43	43	43	4.65116	50	0	Average	Poor	0					NC	0					NC	0					NC	0					NC	0
30	Etah	3006	Nidhauli kalan	300612		PHC	L2	5	23.4	Average	Low load	No	117	117	112	108	4.2735	60	66.6667	Average	Good	0					NC	0					NC	3	0	100	0	0	Good	0					NC	3	0	100	100
43	Kaushambi	4301	Chail	430104	Charwan	PHC	L3	4	79.75	High	High load	No	323	319	310	307	8.15047	0	0	Poor	Poor	3	0	100	0	0	Good	0					NC	6	100	0	0	0	Good	5	60	40	0	0	Good	14	64.2857	35.7143	100
43	Kaushambi	4302	Kara	430205		PHC	L3	6	13.8333	Average	Low load	No	84	83	68	67	9.63855	50	0	Average	Poor	1	0	100	0	0	Good	0					NC	0					NC	0					NC	1	0	100	100
44	Allahabad	4401	Bahadurpur	440136		PHC		6	29	Average	Low load	No	174	174	174	170	0			NC	NC	0					NC	0					NC	0					NC	0					NC	0
44	Allahabad	4411	Koraon	441136	Ledyari	PHC	L1	2	31.5	High	High load	No	70	63	63	61	1.5873	100	100	Good	Good	0					NC	0					NC	0					NC	1	0	100	0	0	Good	1	0	100	100
44	Allahabad	4418	Shankargrh	441809	Naribar	PHC		3	33.6667	High	High load	No	105	101	101	101	3.9604	25	50	Poor	Average	0					NC	0					NC	0					NC	0					NC	0
45	Barabanki	4502	Banki	450229	Renduwa Palhari	PHC	L1	5	3	low	Low load	No	15	15	13	13	13.3333	50		Average	NC	0					NC	0					NC	0					NC	0					NC	0
45	Barabanki	4505	Fatehpur	450508	Majhgawan	PHC	L2	5	2.2	low	Low load	No	11	11	11	11	0			NC	NC	0					NC	0					NC	0					NC	0					NC	0
45	Barabanki	4508	Masauli	450813	Udhauli	PHC	L1	3	88.3333	High	High load	No	285	265	264	259	6.03774	43.75	0	Average	Poor	8	0	100	0	0	Good	0					NC	0					NC	2	0	100	0	0	Good	10	0	100	100
45	Barabanki	4509	Nindaura	450917	Tikaitganj	PHC	L1	1	6	low	Low load	No	7	6	6	6	0			NC	NC	0					NC	0					NC	0					NC	0					NC	0
45	Barabanki	4509	Nindaura	450920	Kursi	PHC	L1	6	55.5	High	High load	No	382	333	330	326	5.10511	64.7059	9.09091	Good	Poor	6	0	100	0	0	Good	0					NC	0					NC	1	100	0	0	0	Good	7	14.2857	85.7143	100
45	Barabanki	4509	Nindaura	450923	Baddupur	PHC	L1	4	64.25	High	High load	No	284	257	257	249	2.72374	42.8571	0	Average	Poor	1	0	100	0	0	Good	0					NC	0					NC	0					NC	1	0	100	100
45	Barabanki	4509	Nindaura	450937		PHC	L1	2	11	Average	Low load	No	30	22	22	22	0		0	NC	Poor	0					NC	0					NC	0					NC	0					NC	0
45	Barabanki	4513	Sirauli	451313	Saidanpur	PHC	L1	4	155	High	High load	No	635	620	583	579	7.74194	37.5	1.7094	Average	Poor	4	0	100	0	0	Good	0					NC	0					NC	3	100	0	0	0	Good	7	42.8571	57.1429	100
45	Barabanki	4513	Sirauli	451328	Badosarai	PHC		3	37	High	High load	No	116	111	102	97	9.00901	50	0	Average	Poor	2	0	100	0	0	Good	0					NC	0					NC	0					NC	2	0	100	100
46	Faizabad	4602	Bikapur	460212		PHC	L1	1	24	Average	Low load	No	24	24	24	24	0		0	NC	Poor	0					NC	0					NC	0					NC	0					NC	0
46	Faizabad	4603	Harringtanganj	460304	Khadhabhadiya	PHC	L1	2	80	High	High load	No	176	160	133	131	16.875	11.1111	0	Poor	Poor	4	0	0	0	100	Poor	0					NC	0					NC	0					NC	4	0	0	0
46	Faizabad	4603	Harringtanganj	460305	Add.Khadbhadiya	PHC	L2	1	68	High	High load	No	75	68	55	55	4.41176	66.6667	0	Good	Poor	1	0	0	0	100	Poor	0					NC	0					NC	0					NC	1	0	0	0
46	Faizabad	4603	Harringtanganj	460317		PHC		3	18	Average	Low load	No	66	54	50	49	1.85185	0	0	Poor	Poor	0					NC	0					NC	0					NC	0					NC	0
46	Faizabad	4604	Masodha	460406	Add.Maushiwala	PHC		4	5	low	Low load	No	20	20	18	18	15	0	0	Poor	Poor	0					NC	0					NC	0					NC	0					NC	0
46	Faizabad	4604	Masodha	460433	Add.Ranibazar	PHC	L1	4	7	low	Low load	No	32	28	27	27	46.4286	0	0	Poor	Poor	0					NC	0					NC	0					NC	1	0	100	0	0	Good	1	0	100	100
46	Faizabad	4608	Pura bazar	460828	Add. Darshan Nager	PHC	L1	2	31.5	High	High load	No	63	63	62	62	0		0	NC	Poor	0					NC	0					NC	0					NC	0					NC	0
46	Faizabad	4609	Rudauli	460910		PHC	L1	4	22.75	Average	Low load	No	91	91	91	89	8.79121	0		Poor	NC	0					NC	0					NC	0					NC	7	85.7143	14.2857	0	0	Good	7	85.7143	14.2857	100
46	Faizabad	4609	Rudauli	460933	Add.Ahiyar	PHC	L1	3	8.33333	low	Low load	No	25	25	25	25	4	0	0	Poor	Poor	0					NC	0					NC	0					NC	1	100	0	0	0	Good	1	100	0	100
46	Faizabad	4610	Sohawal	461022		PHC		2	22.5	Average	Low load	No	46	45	45	45	2.22222	0	0	Poor	Poor	0					NC	0					NC	0					NC	0					NC	0
46	Faizabad	4610	Sohawal	461029		PHC	L1	3	18	Average	Low load	No	55	54	54	54	1.85185	0	0	Poor	Poor	0					NC	0					NC	0					NC	0					NC	0
49	Bahraich	4908	Mahasi	490813	Sikandarpur	PHC		4	56.25	High	High load	No	225	225	225	216	0		0	NC	Poor	0					NC	0					NC	0					NC	0					NC	0
49	Bahraich	4908	Mahasi	490823		PHC		6	11.1667	Average	Low load	No	67	67	67	65	2.98507	100	0	Good	Poor	0					NC	0					NC	0					NC	2	0	100	0	0	Good	2	0	100	100
49	Bahraich	4909	Mihirpurwa	490909	Aamba Vishunapur	PHC		1	9	low	Low load	No	9	9	9	9	0			NC	NC	0					NC	0					NC	0					NC	0					NC	0
49	Bahraich	4909	Mihirpurwa	490915	Sujauli	PHC	L2	1	88	High	High load	No	88	88	88	84	1.13636	0	0	Poor	Poor	0					NC	0					NC	0					NC	1	0	100	0	0	Good	1	0	100	100
49	Bahraich	4909	Mihirpurwa	490943	Motipur	PHC	L1	3	62.6667	High	High load	No	188	188	188	175	0		0	NC	Poor	0					NC	0					NC	0					NC	0					NC	0
49	Bahraich	4911	Payagpur	491127	Khutehana	PHC	L2	4	37	High	High load	No	148	148	139	134	7.43243	81.8182	37.5	Good	Average	1	0	100	0	0	Good	0					NC	0					NC	2	0	100	0	0	Good	3	0	100	100
50	Shrawasti	5002	Hariharpur Rani	500227		PHC		6	11.1667	Average	Low load	No	67	67	63	63	4.47761	0		Poor	NC	0					NC	0					NC	0					NC	0					NC	0
50	Shrawasti	5005	Sirsia	500510		PHC		5	13	Average	Low load	No	65	65	65	62	6.15385	100	22.2222	Good	Poor	0					NC	0					NC	0					NC	4	100	0	0	0	Good	4	100	0	100
51	Balrampur	5104	Harraiya Satgharwa	510401	Mathura Bazar	PHC	L1	5	31.2	High	High load	No	156	156	147	143	9.61538	0	33.3333	Poor	Average	3	0	100	0	0	Good	0					NC	0					NC	0					NC	3	0	100	100
51	Balrampur	5104	Harraiya Satgharwa	510406		PHC	L1	5	29.6	Average	Low load	No	148	148	146	146	2.02703	0	28.5714	Poor	Poor	0					NC	0					NC	0					NC	0					NC	0
51	Balrampur	5104	Harraiya Satgharwa	510423	Gugouli	PHC	L1	4	131.5	High	High load	No	526	526	511	474	3.9924	61.9048	49.0196	Good	Average	3	0	100	0	0	Good	0					NC	0					NC	6	100	0	0	0	Good	9	66.6667	33.3333	100
51	Balrampur	5105	Pachperwa	510509	Rehrajungal	PHC	L1	4	2.25	low	Low load	No	9	9	9	9	0			NC	NC	0					NC	0					NC	0					NC	0					NC	0
52	Gonda	5204	Clonelganj	520424		PHC	L1	6	24.3333	Average	Low load	No	146	146	146	144	5.47945	0	0	Poor	Poor	0					NC	0					NC	0					NC	0					NC	0
52	Gonda	5206	Itiathok	520610		PHC	L1	6	13.5	Average	Low load	No	81	81	81	81	1.23457	100		Good	NC	0					NC	0					NC	0					NC	0					NC	0
52	Gonda	5211	Nawabganj	521153	Tikri	PHC	L1	6	39.6667	High	High load	No	238	238	237	230	0		0	NC	Poor	0					NC	0					NC	0					NC	0					NC	0
53	Siddharthnagar	5305	Domariyaganj	530515	Dumariyaganj	PHC	L1	6	108.167	High	High load	No	649	649	645	642	10.0154	103.077	100	Good	Good	0					NC	0					NC	6	100	0	0	0	Good	44	100	0	0	0	Good	50	100	0	100
55	Sant Kabir Nagar	5504	Khalilabad	550414		PHC		6	18.5	Average	Low load	No	111	111	110	105	3.6036	25	0	Poor	Poor	0					NC	0					NC	0					NC	0					NC	0
55	Sant Kabir Nagar	5505	Medhawal	550518	Parsa Pandey	PHC	L1	5	8	low	Low load	No	40	40	39	35	5	0		Poor	NC	0					NC	0					NC	0					NC	0					NC	0
55	Sant Kabir Nagar	5506	Nathnagar	550613	Deokali	PHC	L1	1	2	low	Low load	No	2	2	2	2	0			NC	NC	0					NC	0					NC	0					NC	0					NC	0
55	Sant Kabir Nagar	5509	Semriyawan	550925	Dudhara	PHC	L1	5	30.2	High	High load	No	151	151	151	151	9.27152	21.4286	41.6667	Poor	Average	0					NC	0					NC	0					NC	1	100	0	0	0	Good	1	100	0	100
56	Mahrajganj	5604	Lakshmipur	560409	Adda Bazar	PHC	L1	6	61.6667	High	High load	No	370	370	367	364	11.6216	0	0	Poor	Poor	2	0	50	0	50	Poor	0					NC	0					NC	38	50	50	0	0	Good	40	47.5	50	97.5
56	Mahrajganj	5604	Lakshmipur	560423	Purandarpur	PHC	L1	6	3.33333	low	Low load	No	20	20	20	20	10	0		Poor	NC	0					NC	0					NC	0					NC	2	50	50	0	0	Good	2	50	50	100
56	Mahrajganj	5605	Maharajganj	560502	Bagapar	PHC	L1	1	1	low	Low load	No	1	1	1	1	0			NC	NC	0					NC	0					NC	0					NC	0					NC	0
56	Mahrajganj	5606	Mithaura	560601	Aphc Hariharpur	PHC	L1	1	10	low	Low load	No	10	10	10	10	0			NC	NC	0					NC	0					NC	0					NC	0					NC	0
56	Mahrajganj	5606	Mithaura	560628	Chowk	PHC	L1	6	88.6667	High	High load	No	532	532	532	527	0.18797	100	22.2222	Good	Poor	0					NC	1	0	100	0	0	Good	0					NC	0					NC	1	0	100	100
56	Mahrajganj	5606	Mithaura	560629		PHC	L1	4	19	Average	Low load	No	76	76	76	76	1.31579	0		Poor	NC	1	0	100	0	0	Good	0					NC	0					NC	0					NC	1	0	100	100
56	Mahrajganj	5607	Nautanwa	560716	Fh Nautanwa	PHC		1	2	low	Low load	No	2	2	2	2	0			NC	NC	0					NC	0					NC	0					NC	0					NC	0
56	Mahrajganj	5612	Siswa bazar	561227	Gopala	PHC	L1	6	39.1667	High	High load	No	235	235	187	182	19.1489	33.3333	0	Average	Poor	7	0	100	0	0	Good	0					NC	0					NC	32	100	0	0	0	Good	39	82.0513	17.9487	100
56	Mahrajganj	5612	Siswa bazar	561228		PHC	L1	6	15.5	Average	Low load	No	93	93	90	88	15.0538	28.5714	25	Poor	Poor	0					NC	0					NC	0					NC	8	100	0	0	0	Good	8	100	0	100
68	Mirzapur	6801	Chhionway	680138	Naroiya	PHC	L1	3	48.3333	High	High load	No	198	145	145	145	20	0	0	Poor	Poor	0					NC	0					NC	1	0	100	0	0	Good	4	25	75	0	0	Good	5	20	80	100
68	Mirzapur	6802	Hallia	680209	Matwar	PHC	L1	1	37	High	High load	No	38	37	37	36	2.7027	0	0	Poor	Poor	0					NC	0					NC	0					NC	1	0	0	100	0	Poor	1	0	0	0
68	Mirzapur	6802	Hallia	680218		PHC	L1	5	29.6	Average	Low load	No	151	148	148	148	1.35135	0	0	Poor	Poor	0					NC	0					NC	0					NC	0					NC	0
68	Mirzapur	6802	Hallia	680221	Baraundha	PHC	L1	3	8.33333	low	Low load	No	25	25	25	25	0		0	NC	Poor	0					NC	0					NC	0					NC	0					NC	0
68	Mirzapur	6803	Jamalpur	680337		PHC	L1	5	13.6	Average	Low load	No	68	68	58	58	5.88235	0	0	Poor	Poor	0					NC	0					NC	0					NC	3	100	0	0	0	Good	3	100	0	100
68	Mirzapur	6807	Marihan	680703		PHC	L1	2	15	Average	Low load	No	34	30	30	30	13.3333	100	0	Good	Poor	0					NC	0					NC	0					NC	0					NC	0
68	Mirzapur	6808	Nagar	680820	Lohndi	PHC	L1	6	34.8333	High	High load	No	214	209	207	203	6.69856	0	0	Poor	Poor	0					NC	9	88.8889	11.1111	0	0	Good	0					NC	0					NC	9	88.8889	11.1111	100
68	Mirzapur	6808	Nagar	680836		PHC		3	14.6667	Average	Low load	No	47	44	44	44	6.81818	0	0	Poor	Poor	0					NC	0					NC	1	0	100	0	0	Good	0					NC	1	0	100	100
68	Mirzapur	6809	Narayanpur	680901	Adalhat	PHC	L1	1	7	low	Low load	No	9	7	7	7	28.5714	0		Poor	NC	1	0	100	0	0	Good	0					NC	0					NC	0					NC	1	0	100	100
68	Mirzapur	6809	Narayanpur	680906		PHC		3	16.6667	Average	Low load	No	51	50	50	50	6	0	0	Poor	Poor	1	0	100	0	0	Good	0					NC	0					NC	2	50	50	0	0	Good	3	33.3333	66.6667	100
69	Sonbhadra	6903	Chopan	690307		PHC	L1	1	20	Average	Low load	No	20	20	20	20	5	0		Poor	NC	0					NC	0					NC	0					NC	1	0	100	0	0	Good	1	0	100	100
69	Sonbhadra	6903	Chopan	690311	Jugail	PHC		1	0	low	Low load	No	0	0	0	0				NC	NC	0					NC	0					NC	0					NC	0					NC	0
69	Sonbhadra	6905	Ghorawal	690507	Shahganj	PHC		6	59.3333	High	High load	No	366	356	310	308	10.9551	10.2564	0	Poor	Poor	10	0	90	0	10	Average	0					NC	1	0	100	0	0	Good	3	0	100	0	0	Good	14	0	92.8571	92.8571
69	Sonbhadra	6905	Ghorawal	690514		PHC		3	16.3333	Average	Low load	No	49	49	45	45	6.12245	0	0	Poor	Poor	1	0	100	0	0	Good	0					NC	0					NC	0					NC	1	0	100	100
69	Sonbhadra	6906	Myorpur	690605	Anpara	PHC		6	43	High	High load	No	262	258	258	248	0.775194	0	0	Poor	Poor	0					NC	0					NC	0					NC	2	100	0	0	0	Good	2	100	0	100
69	Sonbhadra	6906	Myorpur	690617	Shaktinagar	PHC		1	10	low	Low load	No	10	10	10	10	0			NC	NC	0					NC	0					NC	0					NC	0					NC	0
69	Sonbhadra	6906	Myorpur	690629		PHC	L1	1	23	Average	Low load	No	23	23	23	23	0		0	NC	Poor	0					NC	0					NC	0					NC	0					NC	0
69	Sonbhadra	6908	Robertsganj	690807	Ppc Robertsganj	PHC	L1	5	66.6	High	High load	No	352	333	293	292	11.7117	33.3333	4.34783	Average	Poor	10	0	100	0	0	Good	0					NC	1	0	100	0	0	Good	1	0	100	0	0	Good	12	0	100	100
69	Sonbhadra	6908	Robertsganj	690821	Guruparasi	PHC	L1	3	10	low	Low load	No	34	30	26	26	10	33.3333	0	Average	Poor	0					NC	0					NC	0					NC	0					NC	0
71	Kanshiram Nagar	7103	Kasganj	710321	Mohanpura	PHC	L1	4	6.75	low	Low load	No	27	27	27	27	0		0	NC	Poor	0					NC	0					NC	0					NC	0					NC	0
95	Rampur	9501	Bilaspur	950106	Kemri	PHC		3	4.66667	low	Low load	No	14	14	14	14	0			NC	NC	0					NC	0					NC	0					NC	0					NC	0
95	Rampur	9501	Bilaspur	950120	Manpur Ojha	PHC	L1	6	6	low	Low load	No	36	36	36	36	0			NC	NC	0					NC	0					NC	0					NC	0					NC	0
95	Rampur	9502	Chamrauwa	950213	Koyla	PHC	L1	1	1	low	Low load	No	15	1	1	1	0			NC	NC	0					NC	0					NC	0					NC	0					NC	0
95	Rampur	9502	Chamrauwa	950219	Punjab Nagar	PHC		1	3	low	Low load	No	31	3	3	3	0			NC	NC	0					NC	0					NC	0					NC	0					NC	0
95	Rampur	9503	Milak	950336	Dhamora	PHC	L1	5	4.8	low	Low load	No	27	24	24	24	12.5	0		Poor	NC	0					NC	0					NC	0					NC	0					NC	0
95	Rampur	9505	Shahabad	950535	Rampura	PHC		1	6	low	Low load	No	6	6	6	6	533.333	0		Poor	NC	8	0	100	0	0	Good	0					NC	8	0	0	0	100	Poor	0					NC	16	0	50	50
95	Rampur	9505	Shahabad	950568	Patwai	PHC	L1	1	0	low	Low load	No	6	0	0	0		0		Poor	NC	0					NC	0					NC	0					NC	0					NC	0
95	Rampur	9506	Suar	950604	Dariyal	PHC	L1	6	35.8333	High	High load	No	241	215	198	196	7.44186	43.75	15.3846	Average	Poor	2	0	0	0	100	Poor	0					NC	1	0	0	0	100	Poor	0					NC	3	0	0	0
95	Rampur	9506	Suar	950616	Milak Khanam	PHC	L1	4	42.75	High	High load	No	178	171	158	156	7.60234	84.6154	37.5	Good	Average	1	0	100	0	0	Good	0					NC	2	0	50	0	50	Poor	0					NC	3	0	66.6667	66.6667
[truncated: 51 more columns]

## Sheet: DH
D_CODE	DISTRICT-NAME	B_CODE	BLOCK-NAME	F_CODE	FACILITY-NAME [redacted for anonymization]	FACILITY TYPE AS PER FM RULE	FACILITY LEVEL (Master Data)	# months reported	Avg admission(month)	Facility Classification	Trend Analysis NM posted	Total Pregnant women arrived for delivery in the facility-CLEANED	Total Pregnant women admitted for delivery in the facility (CLEANED)	Total Deliveries conducted in the facility	Deliveries conducted in the facility (Live Birth)	% normal case sheet filled	% maternal complication case sheet filled	% NB complication case sheet filled	Cat- maternal complication case sheet filled	Cat- NB complication case sheet filled	Obstructed labour (Total Complications)	%Obstructed labour-managed and SHH	%Obstructed labour-managed, referred & SHH	%Obstructed labour-died	%Obstructed labour-status not known	Obstructed labour-Category	Eclampsia (Total Complications)	%Eclampsia-managed and SHH	%Eclampsia-managed, referred & SHH	%Eclampsia-died	%Eclampsia-status not known	Eclampsia-Category	Infection/sepsis (Total Complications)_M	%Infection/sepsis-managed and SHH	%Infection/sepsis-managed, referred & SHH	%Infection/sepsis-died	%Infection/sepsis-status not known	Infection/sepsis-Category	Post partum hemorrage (Total Complications)	%Post partum hemorrage-managed and SHH	%Post partum hemorrage-managed, referred & SHH	%Post partum hemorrage-died	%Post partum hemorrage-status not known	Post partum hemorrage-Category	Total complicatoins_M	%Managed & SHH_M	%Managed,referred & SHH_M	% Managed SHH/MRSHH_M	%Died_M
18	Budaun	1808	Jagat	181403		DH	L3	5	349.4	DH	No	2280	1747	1717	1614	13.1082	0	0	Poor	Poor	1	0	0	0	100	Poor	4	0	0	0	100	Poor	1	0	0	0	100	Poor	8	12.5	0	12.5	75	Poor	14	7.14286	0	7.14286	7.14286
19	Bareilly	1909	Kyara	190924		DH	L3	5	412	DH	No	2060	2060	2059	1908	24.5631	0	0	Poor	Poor	0					NC	39	79.4872	0	0	20.5128	Average	0					NC	20	100	0	0	0	Good	59	86.4407	0	86.4407	0
20	Pilibhit	2006	Marauri	200613	District Women Hospital	DH	L3	6	365.5	DH	No	2193	2193	1209	1179	9.71272	0	0	Poor	Poor	67	100	0	0	0	Good	18	27.7778	5.55556	27.7778	38.8889	Poor	1	100	0	0	0	Good	1	0	0	0	100	Poor	87	83.908	1.14943	85.0575	5.74713
21	Shahjahanpur	2102	Bhawal Khera	210210	District Women Hospital	DH	L3	3	415.333	DH	No	1258	1246	1246	1183	7.6244	0	0	Poor	Poor	56	50	50	0	0	Good	0					NC	2	0	100	0	0	Good	5	100	0	0	0	Good	63	52.381	47.619	100	0
23	Sitapur	2307	Khairabad	230703	District Women Hospital	DH	L2	3	928.333	DH	No	2785	2785	2765	2606	23.9856	0	0	Poor	Poor	66	96.9697	3.0303	0	0	Good	35	91.4286	8.57143	0	0	Good	2	0	100	0	0	Good	171	98.8304	1.16959	0	0	Good	274	96.7153	3.28467	100	0
24	Hardoi	2402	Bawan	240234		DH	L2	4	701.5	DH	No	2806	2806	2770	2577	2.95795	0	0	Poor	Poor	0					NC	0					NC	0					NC	8	37.5	0	0	62.5	Poor	8	37.5	0	37.5	0
28	Farrukhabad	2801	Barhpura	280109		DH	L2	2	421.5	DH	No	843	843	573	552	24.0807	0	0	Poor	Poor	11	100	0	0	0	Good	0					NC	3	100	0	0	0	Good	6	100	0	0	0	Good	20	100	0	100	0
29	Kannauj	2905	Kannauj	290514		DH	L2	5	216.2	DH	No	1081	1081	1072	1043	7.12303	0	0	Poor	Poor	10	20	40	0	40	Average	2	0	0	0	100	Poor	0					NC	12	33.3333	8.33333	0	58.3333	Poor	24	25	20.8333	45.8333	0
30	Etah	3008	Shitalpur	300843		DH	L3	5	233.6	DH	No	1214	1168	1156	1138	4.96575	0	0	Poor	Poor	0					NC	2	0	100	0	0	Good	2	0	100	0	0	Good	14	0	100	0	0	Good	18	0	100	100	0
43	Kaushambi	4303	kaushambi	430403		DH	L3	4	175.25	DH	No	701	701	560	546	41.6548	0	0	Poor	Poor	57	31.5789	17.5439	0	50.8772	Poor	3	0	0	33.3333	66.6667	Poor	1	0	0	0	100	Poor	8	50	12.5	0	37.5	Average	69	31.8841	15.942	47.8261	1.44928
44	Allahabad	4403	Chaka	441002		DH	L2	4	392.25	DH	No	1569	1569	1308	1282	26.8961	0	0	Poor	Poor	48	95.8333	4.16667	0	0	Good	5	0	40	0	60	Poor	56	71.4286	17.8571	0	10.7143	Average	5	20	40	0	40	Average	114	76.3158	14.0351	90.3509	0
45	Barabanki	4502	Banki	450228	Dwh Barabanki	DH	L1	5	560.8	DH	No	2804	2804	2355	2277	14.9429	0	0	Poor	Poor	37	0	100	0	0	Good	34	0	100	0	0	Good	0					NC	17	0	100	0	0	Good	88	0	100	100	0
46	Faizabad	4604	Masodha	460415		DH	L2	4	315.75	DH	No	1284	1263	1252	1196	2.21694	0	0	Poor	Poor	0					NC	0					NC	0					NC	16	100	0	0	0	Good	16	100	0	100	0
49	Bahraich	4903	Chitaura	490302		DH	L1	5	830.2	DH	No	4151	4151	3661	3373	41.8694	0	0	Poor	Poor	317	53.3123	46.6877	0	0	Good	132	61.3636	37.8788	0	0.757576	Average	83	55.4217	43.3735	0	1.20482	Average	68	60.2941	39.7059	0	0	Good	600	56.1667	43.5	99.6667	0
50	Shrawasti	5002	Hariharpur Rani	500223		DH	L1	5	255.2	DH	No	1276	1276	1146	1098	10.6583	0	0	Poor	Poor	23	13.0435	47.8261	0	39.1304	Average	13	15.3846	23.0769	0	61.5385	Poor	0					NC	14	78.5714	21.4286	0	0	Good	50	32	34	66	0
51	Balrampur	5101	Balrampur	510110	Distt Com Hospital	DH	L1	5	106.8	DH	No	534	534	482	461	19.1011	0	0	Poor	Poor	13	15.3846	76.9231	0	7.69231	Average	3	33.3333	33.3333	0	33.3333	Average	0					NC	27	81.4815	18.5185	0	0	Good	43	58.1395	37.2093	95.3488	0
51	Balrampur	5101	Balrampur	510120		DH	L1	6	293.833	DH	No	1786	1763	1598	1521	23.6529	0	0	Poor	Poor	97	62.8866	3.09278	1.03093	32.9897	Poor	24	37.5	4.16667	0	58.3333	Poor	0					NC	44	86.3636	4.54545	0	9.09091	Average	165	65.4545	3.63636	69.0909	0.606061
52	Gonda	5207	Jhanjhari	520714	District Women Hospital	DH	L1	4	967.75	DH	No	3871	3871	3799	3674	4.72746	0	0	Poor	Poor	7	100	0	0	0	Good	9	55.5556	44.4444	0	0	Good	10	50	50	0	0	Good	7	100	0	0	0	Good	33	72.7273	27.2727	100	0
53	Siddharthnagar	5312	Naugarh	531206		DH	L1	6	111.5	DH	No	669	669	579	536	30.7922	4.36893	4.47761	Poor	Poor	16	93.75	0	0	6.25	Average	9	11.1111	66.6667	0	22.2222	Average	7	57.1429	42.8571	0	0	Good	37	81.0811	18.9189	0	0	Good	69	72.4638	23.1884	95.6522	0
55	Sant Kabir Nagar	5504	Khalilabad	550419	Disttrict Combined Hospital Sant Kabir Nagar	DH	L1	2	93	DH	No	202	186	183	178	23.1183	0	0	Poor	Poor	10	40	60	0	0	Good	3	0	100	0	0	Good	0					NC	3	33.3333	66.6667	0	0	Good	16	31.25	68.75	100	0
56	Mahrajganj	5605	Maharajganj	560518		DH	L1	6	282.167	NM posted	Yes	1705	1693	1618	1575	3.66214	24.1935	0	Poor	Poor	15	13.3333	13.3333	0	73.3333	Poor	1	100	0	0	0	Good	0					NC	7	28.5714	0	0	71.4286	Poor	23	21.7391	8.69565	30.4348	0
68	Mirzapur	6808	Nagar	680808	Distt.Woman Hospital Mzp	DH		5	559.2	DH	No	2935	2796	2788	2704	1.32332	0	0	Poor	Poor	1	0	0	0	100	Poor	3	0	0	0	100	Poor	0					NC	5	0	0	0	100	Poor	9	0	0	0	0
69	Sonbhadra	6908	Robertsganj	690844	Robertsganj	DH	L1	5	115	DH	No	575	575	525	511	9.3913	27.7778	4.22535	Poor	Poor	9	0	77.7778	0	22.2222	Average	4	0	0	0	100	Poor	0					NC	6	16.6667	33.3333	0	50	Poor	19	5.26316	47.3684	52.6316	0
71	Kanshiram Nagar	7103	Kasganj	710325		DH	L1	5	121	DH	No	623	605	581	553	7.60331	0	0	Poor	Poor	5	0	40	0	60	Poor	1	0	0	0	100	Poor	1	0	0	0	100	Poor	0					NC	7	0	28.5714	28.5714	0
95	Rampur	9502	Chamrauwa	950204	Distt. Woman Hospital	DH	L1	2	330.5	DH	No	890	661	479	462	20.5749	0	0	Poor	Poor	0					NC	1	0	100	0	0	Good	3	0	100	0	0	Good	0					NC	4	0	100	100	0
[truncated: 56 more columns]
