# Supplementary material for: Categorizing and assessing comprehensive drivers of provider behavior for optimizing quality of health care
Source: PLoS One. 2019 Apr 17;14(4):e0214922. doi: 10.1371/journal.pone.0214922 (PMC6469845; doi:10.1371/journal.pone.0214922)
Supplement: S3 File — (XLSX) [file pone.0214922.s006.xlsx]

## Sheet: Non TSU CHCs
Districtcode	District type	Blockcode	facilitycode	Survey	Round	block_cat	nm	Concat	districtname [redacted for anonymization]	blockname [redacted for anonymization]	facilityname [redacted for anonymization]	Facility Type	Facility type TSU	facilitytype	skill_total	prac_total	equip_total	drug_total	composite_total	skill_normalized	prac_normalized	equip_normalized	drug_normalized	composite_normalized	Facility Selection
34	Non TSU	3409	33	QoC	2	4	0	QoC234340933				CHC	#N/A	1	2.8	14.314	15	9	41.114	46.6667	54.7153	100	81.8182	73.1038	Good
97	Non TSU	9712	100	QoC	2	4	0	QoC2979712100				CHC	#N/A	1	1.5	15.75	13	6	36.25	25	61.0149	85.7143	54.5455	62.2219	Good
73	Non TSU	7301	98	QoC	2	4	0	QoC273730198				CHC	#N/A	1	1.14286	14.875	15	4	35.0179	19.0476	57.1762	100	36.3636	59.4654	Good
41	Non TSU	4101	410101	QoC	1	4	0	QoC1414101410101				CHC	#N/A	1	1.66667	12.2143	13	6	32.881	27.7778	45.5035	85.7143	54.5455	54.6847	Good
36	Non TSU	3601	360101	QoC	1	4	0	QoC1363601360101				CHC	#N/A	1	4.5	9.97917	13	5	32.4792	75	35.6979	85.7143	45.4545	53.7859	Good
74	Non TSU	7404	105	QoC	2	4	0	QoC2747404105				CHC	#N/A	1	1.5	15	11	4	31.5	25	57.7246	71.4286	36.3636	51.5953	Good
36	Non TSU	3601	101	QoC	2	4	0	QoC2363601101				CHC	#N/A	1	1.16667	12.2	11	6	30.3667	19.4444	45.4408	71.4286	54.5455	49.0598	Good
39	Non TSU	3901	390101	QoC	1	4	0	QoC1393901390101				CHC	#N/A	1	3.16667	10.3333	11	5	29.5	52.7778	37.2516	71.4286	45.4545	47.1209	Good
91	Non TSU	9107	90	QoC	2	4	0	QoC291910790				CHC	#N/A	1	1	17.4	9	2	29.4	16.6667	68.2536	57.1429	18.1818	46.8972
93	Non TSU	9305	97	QoC	2	4	0	QoC293930597				CHC	#N/A	1	0.8	14.7897	6	5	26.5897	13.3333	56.8022	35.7143	45.4545	40.6101
15	Non TSU	1504	1	QoC	2	4	0	QoC21515041				CHC	#N/A	1	0.6	7.8658	14	4	26.4658	10	26.4264	92.8571	36.3636	40.3328
64	Non TSU	6413	26	QoC	2	4	0	QoC264641326				CHC	#N/A	1	2.2	10.5789	12	1	25.7789	36.6667	38.3291	78.5714	9.09091	38.7962
65	Non TSU	6503	22	QoC	2	4	0	QoC265650322				CHC	#N/A	1	1.28571	12.85	7	2	23.1357	21.4286	48.2924	42.8571	18.1818	32.8827	Poor
61	Non TSU	6101	50	QoC	2	4	0	QoC261610150				CHC	#N/A	1	2.6	11.9	7	0	21.5	43.3333	44.1247	42.8571	0	29.2233	Poor
64	Non TSU	6417	96	QoC	2	4	0	QoC264641796				CHC	#N/A	1	1	8.41607	11	1	21.4161	16.6667	28.8404	71.4286	9.09091	29.0356	Poor
26	Non TSU	2602	690213	QoC	1	4	0	QoC1262602690213				CHC	#N/A	1	0.714286	4.69565	10	6	21.4099	11.9048	12.5187	64.2857	54.5455	29.0219	Poor
32	Non TSU	3207	37	QoC	2	4	0	QoC232320737				CHC	#N/A	1	0.5	10.7647	6	0	17.2647	8.33333	39.1441	35.7143	0	19.7482	Poor
15	Non TSU	1502	150201	QoC	1	4	0	QoC1151502150201				CHC	#N/A	1	0.142857	3.05556	9	1	13.1984	2.38095	5.32349	57.1429	9.09091	10.6511
91	Non TSU	9101	910101	QoC	1	4	0	QoC1919101910101				CHC	#N/A	1	0	2.10526	6	5	13.1053	0	1.15449	35.7143	45.4545	10.4427	Poor
58	Non TSU	5810	41	QoC	2	4	0	QoC258581041				CHC	#N/A	1	1	6.4375	1	0	8.4375	16.6667	20.1603	0	0	0	Poor
