# Supplementary material for: Categorizing and assessing comprehensive drivers of provider behavior for optimizing quality of health care
Source: PLoS One. 2019 Apr 17;14(4):e0214922. doi: 10.1371/journal.pone.0214922 (PMC6469845; doi:10.1371/journal.pone.0214922)
Supplement: S3 Table — (XLSX) [file pone.0214922.s010.xlsx]

## Sheet: Decision game participants
Selected and invited staff nurses for Ethnolab, 1 game session/facility														green highlight = attended game
Game 1: District Hospital (DH) - TSU - Avergae										S.No	Age	Contact Type	Yr's. of Experience		S.No	Age	Contact Type	Yr. of Experience
S.No	Place	Date		TSU/NON TSU	Overall Category	DISTRICT-NAME	BLOCK-NAME	Code
1	India Health Action Trust UP TSU, 5 / 365, AWAS VIKAS COLONY, FARRUKHABAD – 209 625	21st of November 2016	Staff Nurse	TSU	Average	[redacted for anonymization]		240234	DH_SN_240234_006	6	55	Permanent	32	CHC_SN_280623_002	2	32	Contractual	9
2				TSU	Average			280109	DH_SN_280109_005	5	36	Contractual	9	CHC_SN_280101_001	1	28	Contractual	1
3				TSU	Average			290514	DH_SN_290514_004	4	39	Permanent	8 yrs	CHC_SN_2906123_002	2	29	Contractual	3.8
4				TSU	Average			430403	DH_SN_430403_008	8	35	Contractual	2	CHC_SN_290823_003	3	38	Permanent	8
5				TSU	Average			441002	DH_SN_441002_012	12	30	Permanent	10	CHC_SN_290761_002	2	24	Contractual	4.5
6				TSU	Average			460415	DH_SN_460415_018	18	28	Contractual	4	CHC_SN_441832_001	1	51	Permanent	28
7				TSU	Average			490302	DH_SN_490302_008	8	32	Permanent	4	CHC_SN_430612_001	1	36	Contractual	5
8				TSU	Average			500223	DH_SN_500223_012	12	25	Contractual	3	CHC_SN_680704_002	2	25	Contractual	4
Game 2: Community Health Center (CHC) - TSU- Average - game merged with game 3										S.No	Age	Contact Type	Yr. of Experience	CHC_SN_690808_002	2	33	Contractual	8
S.NO			Staff Nurse	TSU/NON TSU	Overall Category	DISTRICT-NAME	BLOCK-NAME							CHC_SN_180810_001	1	30	Contractual	2
1	India Health Action Trust UP TSU, 30/22,THORNHILL ROAD,CIVIL LINES, ALLAHABAD-211001	21st of November 2016	Staff Nurse	TSU	Avg			280623	CHC_SN_280623_002	2	32	Contractual	9	CHC_SN_181719_001	1	24	Contractual	2
2				TSU	Avg			280719	CHC_SN_280719_002	2	46	Contractual	10	CHC_SN_200125_001	1	60	Contractual	30
3				TSU	Avg			280101	CHC_SN_280101_001	1	28	Contractual	1	CHC_SN_950326_003	3	29	Contractual	4
4				TSU	Avg			280402	CHC_SN_280402_003	3	30	Contractual	2	CHC_SN_210229_001	1	42	Contractual	7
5				TSU	Avg			240209	CHC_SN_240209_003	3	35	Contractual	1	CHC_SN_210514_004	4	33	Contractual	4
6				TSU	Avg			240123	CHC_SN_240123_001	1	51	Permanent	8	CHC_SN_200521_003	3	25	Contractual	2
7				TSU	Avg			290612	CHC_SN_2906123_002	2	29	Contractual	3.8	CHC_SN_210504_003	3	27	Contractual	2
8				TSU	Avg			290823	CHC_SN_290823_003	3	38	Permanent	8	PHC_SN_430205_002	2	25	Contractual	1
9				TSU	Avg			290716	CHC_SN_290761_002	2	24	Contractual	4.5	PHC_SN_440136_001	1	30	Contractual	2
Game 3: Community Health Center (CHC) - TSU - Good - game merged with game 2										S.No	Age	Contact Type	Yr. of Experience	PHC_SN_4241329_001	1	24	Contractual	2
S.NO			Staff Nurse	TSU/NON TSU	Overall Category	DISTRICT-NAME	BLOCK-NAME							PHC_SN_680906_001	1	39	Contractual	1
1	India Health Action Trust UP TSU, 30/22,THORNHILL ROAD,CIVIL LINES, ALLAHABAD-211001	21st of November 2016	Staff Nurse	TSU	Good			441832	CHC_SN_441832_001	1	51	Permanent	28	CHC_96_002		48	Permanent	16
2				TSU	Good			440112	CHC_SN_440112_001	1	46	Permanent	17	CHC_690213_001		40	Permanent	5
									CHC_SN_440112_002	2	32	Permanent	10	CHC_910101_002		32	Contractual	1.8
3				TSU	Good			430612	CHC_SN_430612_001	1	36	Contractual	5	CHC_41_001		55	Permanent	20
4				TSU	Good			680704	CHC_SN_680704_002	2	25	Contractual	4	CHC_33_003	3	30	Contractual	4
5				TSU	Good			690808	CHC_SN_690808_002	2	33	Contractual	8	CHC_410101_001	1	36	Contractual	6
6				TSU	Good			690527	CHC_SN_690527_001	1	51	Permanent	18	CHC_360101_002	2	28	Contractual	4
									CHC_SN_690527_002	2	50	Permanent	30	CHC_105_001	1	48	Permanent	11
Game 4: Community Health Center (CHC) - TSU - Poor										S.No	Age	Contact Type	Yr. of Experience	CHC_390101_001	1	25	Contractual	4
S.NO			Staff Nurse	TSU/NON TSU	Overall Category	DISTRICT-NAME	BLOCK-NAME
1	India Health Action Trust 404, 4th & 505, 5th Floor. Ratan Square 20-A, Vidhan Sabha Marg Lucknow – 226001 Uttar Pradesh Phone: 0522 4931777, Lucknow	22nd of November 2016	Staff Nurse	TSU	Poor			180810	CHC_SN_180810_001	1	30	Contractual	2
2				TSU	Poor			181719	CHC_SN_181719_001	1	24	Contractual	2			Avg age (years)	Count contractual	Avg tenure (years)
3				TSU	Poor			200125	CHC_SN_200125_001	1	60	Contractual	30	Total participants		34.2	24	6.7
4				TSU	Poor			950326	CHC_SN_950326_003	3	29	Contractual	4	30		SD	Count permanent	SD
5				TSU	Poor			210229	CHC_SN_210229_001	1	42	Contractual	7			9.8	6	7.4
6				TSU	Poor			210514	CHC_SN_210514_004	4	33	Contractual	4				% Contractual
7				TSU	Poor			200521	CHC_SN_200521_003	3	25	Contractual	2				80
8				TSU	Poor			210504	CHC_SN_210504_003	3	27	Contractual	2	CHC participants	26	of which	5 TSU, avg	4 TSU, good	8 TSU, poor	4 non-TSU, poor	5 non-TSU, good
Game 5: PHC - TSU - Average										S.No	Age	Contact Type	Yr. of Experience	DH participants	0
S.NO			Staff Nurse	TSU/NON TSU	Overall Category	DISTRICT-NAME	BLOCK-NAME							PHC participants	4	all TSU, avg
1	India Health Action Trust UP TSU, 30/22,THORNHILL ROAD,CIVIL LINES, ALLAHABAD-211001	22nd of Novmber 2016	Staff Nurse	TSU	Average			430205	PHC_SN_430205_002	2	25	Contractual	1
2				TSU	Average			440136	PHC_SN_440136_001	1	30	Contractual	2
3				TSU	Average			241329	PHC_SN_4241329_001	1	24	Contractual	2
4				TSU	Average			300612	PHC_SN_300612_001	1	24	Contractual	1.5
5								181614	PHC_SN_181614_001	1	39	Contractual	7
6				TSU	Average			680906	PHC_SN_680906_001	1	39	Contractual	1
7				TSU	Average			450937	PHC_SN_450937_001	1	45	Permanent	15
8				TSU	Average			460317	PHC_SN_460317_001	1	38	Permanent	7
Game 6: CHC - Non-TSU - Poor										S.No	Age	Contact Type	Yr. of Experience
S.NO			Staff Nurse	TSU/NON TSU	Overall Category	DISTRICT-NAME	BLOCK-NAME
1			Staff Nurse	Non TSU	Poor			22	CHC_22_003		50	Permanent	22
2				Non TSU	Poor			50	CHC_50_002		34	Permanent	10
3				Non TSU	Poor			96	CHC_96_002		48	Permanent	16
4				Non TSU	Poor			690213	CHC_690213_001		40	Permanent	5
5				Non TSU	Poor			37	CHC_37_001		50	Permanent	27
6				Non TSU	Poor			910101	CHC_910101_002		32	Contractual	1.8
7				Non TSU	Poor			41	CHC_41_001		55	Permanent	20
Game 7: CHC - Non-TSU - Good										S.No	Age	Contact Type	Yr. of Experience
S.NO			Staff Nurse	TSU/NON TSU	Overall Category	DISTRICT-NAME	BLOCK-NAME
1			Staff Nurse	Non TSU	Good			33	CHC_33_003	3	30	Contractual	4
2				Non TSU	Good			100	CHC_100_001	1	34	Contractual	10
3				Non TSU	Good			98	CHC_98_002	2	35	Permanent	12
4				Non TSU	Good			410101	CHC_410101_001	1	36	Contractual	6
5				Non TSU	Good			360101	CHC_360101_002	2	28	Contractual	4
6				Non TSU	Good			105	CHC_105_001	1	48	Permanent	11
7				Non TSU	Good			101	CHC_101_006	6	27	Contractual	4
8				Non TSU	Good			390101	CHC_390101_001	1	25	Contractual	4
