# Supplementary material for: Categorizing and assessing comprehensive drivers of provider behavior for optimizing quality of health care
Source: PLoS One. 2019 Apr 17;14(4):e0214922. doi: 10.1371/journal.pone.0214922 (PMC6469845; doi:10.1371/journal.pone.0214922)
Supplement: S7 File — (XLSX) [file pone.0214922.s011.xlsx]

## Sheet: Hypotheses
NMR/ MMR	Key Causes	Preventive and Curative Behaviors	Behaviors based in the Facility (~% of BIRTHS BY LOCATION: 25% @ CHC, 11% @ DH, 11% @ sub-facility / PHC, 9% @ private facility; balance % @ home)	Observations (# Areas of Study relevant)	Areas of study	Explanations	Focus Areas for Ethnolab (Frequency relevant by behavior set)
NMR	Prematurity	Institutional Delivery					RISK PERCEPTION / ATTRIBUTION OF OUTCOMES (18) OWNERSHIP / ROLE CLARITY (9) PERVERSE INCENTIVES (9) SELF-EFFICACY (8) POST DELIVERY MENTAL STATE (7) CAUSES OF STRESS, AND COPING MECHANISMS (7) CASESHEET COMPLIANCE (6) MENTAL MODELS OF NURSE (5) BROKEN WINDOWS/SOCIAL PROOF (4) COORDINATION / TEAMWORK (2) RELUCTANCE OF PATIENTS (6) VALUE OF NURSE MENTOR (5) CRITERIA FOR REFERRAL / USE OF HISTORICAL…
		Improving mothers nutrition
		ID , Management and Referral of Anemia	ID, MANAGEMENT AND REFERRAL OF ANAEMIA - Antenatal checkup - Examination of MCP card - Adherence to guidelines - Iron Sucrose Shot	- Lack of patient historical information, as women often forget MCP card. (1) - Anemia is the most commonly reported HRP, but the link to adverse outcomes is not understood because of its high incidence. (2) - Women resist going to district hospitals because they are scared of surgical procedures and because it's too crowded. (2, 5, 6) - The registration, check up and antenatal care/monitoring pr…	1. CRITERIA FOR REFERRAL/ USE OF HISTORICAL INFORMATION	Staff nurses are often unclear about the criteria and the check-up and referral process is ad-hoc. Many nurses fail to understand and internalize the value of the information that MCP card and pre-natal checkup provide. They might have certain non-conscious and un-articulated criteria for referrals which are not aligned to the guideline.		Are hemogloninometers used? What screen method? Is there any feedback from referrals?
					2. RISK PERCEPTION/ ATTRIBUTION OF ADVERSE OUTCOME	There may be weak causal links between Anemia and adverse maternal and child health outcomes, contributing to low risk perception. Low risk perception may also lead to overconfidence in dealing with high risk pregnancies. Also, incidence of Anemia is so disproportionately high compared to incidence of adverse outcomes that these are often misattributed to other factors, impeding feedback and lear…
					3. OWNERSHIP/ ROLE CLARITY	LMO is required to do a check up once the woman arrives at the facility, to identify HRPs. The staff nurse often feels that it is LMO's decision to refer/manage HRP, while LMOs often have very low ownership towards the delivery process.
					4. PERVERSE INCENTIVES	For complicated deliveries, the staff nurse expects a higher monetary incentive from the family, hence they often do not refer complicated deliveries to the DH. Also, the staff nurses maybe incentivized to over-refer patients out of the facility in order to reduce their workload.
					5. RELUCTANCE OF PATIENTS	Many patients are reluctant towards referrals and actively resist it. This may affect nurse's propensity to refer new cases.
					6. CAUSES OF STRESS AND COPING MECHANISMS	Facilities are often understaffed, under-resourced and mismanaged. These factors, coupled with the risks and adverse outcomes involved in nurse's responsibilities, contribute to a high risk environment for the nurse. Dehumanization of patients is common in absence of other coping mechanism.
		ID, Management and Referral of Prematurity	ID, MANAGEMENT AND REFERRAL OF PREMATURITY - Estimation of Gestational Age	- Nurse mentors train nurses to estimate gestational age by examining the fundal height (1, 4) - Lack of patient historical information, as women often forget month of conception and to bring MCP card. (1) - Supportive supervision and case audits of complications are lacking in the facility (1, 3, 4) - Households are resistant to referral to another facility to deliver and pressurize nurse to del…	1. RISK PERCEPTION	There may be weak causal links between prematurity and adverse maternal and child health outcomes, contributing to low risk perception. Low risk perception may also lead to overconfidence in dealing with such cases.		The entire area of preterm birth and its mgmt is very big. I wonder if we really shall include it here, for research?
					2. RELUCTANCE OF PATIENTS	Many patients are reluctant towards referrals and actively resist it. This may affect nurse's propensity to refer new cases.
					3. CASESHEET COMPLIANCE	The nurses may not view the case sheet as something that can help in emergencies -- it's seen more as a tool for standard reporting and accountability, but not seen as a checklist or something that might help them remember important procedures in times of emergency. The case sheet is not internalized, instead it is just being completed for documentation purposes.
					4. VALUE OF NURSE MENTOR	Staff nurse's perceptions and expectations about nurse mentor's role and value are often very different from nurse mentor's own perceptions regarding these. A better definition of this relationship, which keeps nurse's needs and expectations in forefront, might lead to the most value from the position of nurse mentor.
		Promoting spacing	PROMOTING SPACING - PPIUCD - Family planning counselling	- There is a severe lack of FP counselling, or it is ad-hoc and arbitrary. (1, 4, 5) - Religious and social norms make people resist FP advice. (3) - Mental models that IUCD is harmful. (2, 3, 4) - Non-Compliance to IUCD guidelines lead to infection and negative perceptions in the community. (2, 6) - While nurses are accountable for number of PPIUCD insertions, ASHA is the one who receives any in…	1. INADEQUATE COUNSELLING TOUCHPOINTS	Lack of pre-defined touch points for counselling may be adversely affecting the level and quality of counselling; due to this lack of pre-defined protocol, nurses often have to counsel women either right before delivery or immediately afterwards, when the woman's cognitive ability to process information is low, and nurse's own stress levels and workload are high. Also, due to the arbitrary and ad…		FP is also not part of the boost so I wont comment on that here.
					2. RISK PERCEPTIONS/ATTRIBUTION OF ADVERSE OUTCOMES	There may be misaligned risk perceptions regarding adverse outcomes related to PPIUCD insertions, as well as weak causal links between the procedure/adherence to guidelines and positive maternal and child outcomes. Stories of adverse outcomes spread rapidly in the community, and these may reach the nurse and affect her risk perception too. Attribution of causality and responsibility may also be m…
					3. RELUCTANCE OF PATIENT/SELF-EFFICACY	Various religious and social norms make households resistant to family planning. This might increase nurse's perception of effort required to promote family planning, hence demotivating her towards this responsibility.
					4. MENTAL MODELS OF NURSE	Being a part of similar cultural milieu as the community, the nurses might have similar perceptions of family planning, such as family planning being unnatural, or illegitimate as per religious norms.
					5. OWNERSHIP/ROLE CLARITY	Counseling woman and persuading her to avail health services is seen primarily as ASHA's responsibility among healthcare providers. Nurse doesn't receive any incentive for this activity, while ASHA does. Hence, nurse may not consider counseling and persuading woman as her job, and/or putting very little effort towards it
					6. PERVERSE INCENTIVES	Facilities have target IUCD placements and ASHAs receive incentives for placements; each or both pressure women for placements, rather than counsel them; make placements against will of women to 'earn' incentive, with women then having IUCD removed without necessary 'long-term' FP efficacy
		Initiating thermal care	INITIATING THERMAL CARE - Skin-to-skin - Drying and wrapping - Preventing negative practices by family	- MILs don’t listen to nurse advice, and adhere to household traditions include bathing baby immediately for purification (2, 3, 4) - Obsolete practices of bathing the newborn in the labor room and applying oil is still practiced by some nurses (1, 2, 3)	1. POST DELIVERY MENTAL STATE	Staff nurses perceive delivery to be the most important and risky part of their role and responsibility. Once the child is delivered, they enter cognitive 'cold' state, wherein their motivation, attention and effort drops.		This is an interesting part, where we are both interested in perceptions both among staff and among mothers/ASHAS/inlaws
					2. INERTIA OF OBSOLETE PRACTICES	Habits are extremely hard to change. Nurses have been habitualized to certain practices, and training and education alone are not sufficient to overcome the habit and form a new one. Moreover, mental models regarding old practices may be too strong to change e.g. nurses and families would expect the 'healthy thing to do for the baby' would be to wash it right away, and the procedure of thermal ca…		The risks of not doing right here in the immediate post partum are actually quite big, both for baby and mom. Have staff learned anything from nursementoring or Checklist trial?
					3. RISK PERCEPTION	There are weak causal links between correct thermal care execution and a healthy newborn baby. Therefore risk perceptions are skewed and in all likelihood, adverse outcomes are not linked to the absence of thermal care. This leads to low risk perception among households and staff nurses.		Usually it is good to "rehearse" what is going to happen during the delivery, before the baby is born, making sure the mother is ok with getting the baby on her chest, and not having it batheed etc. Such info should also be shared in SHGs and at ANC
					4. SELF EFFICACY	The nurses feel that even if they strongly advise the family to follow certain medical advice, the family, especially the mother-in-law, are likely make the decisions according to traditional practices and community norms, rather than the medical advice, so the nurses have low self efficacy and high perceived effort.
		Initiating early and exclusive breastfeeding	INITIATING EARLY AND EXCLUSIVE BREAST FEEDING - Breast crawl - Latching to breast - Preventing negative practices by family	- Often women do not express milk or the milk is watery and thin. (2, 3, 4) - Colostrum is considered as 'stale milk’; not healthy (2, 3, 4) - Norms regarding feeding the baby cow's milk, goat's milk, honey, sugar water, etc. are prevalent. (2, 3, 4) - There is a lack of counselling for healthy baby practices. (1, 2, 3, 4) - Initiation happens immediately after delivery, in labor room, where only…	1. POST DELIVERY MENTAL STATE	Staff nurses perceive delivery to be the most important and risky part of their role and responsibility. Once the child is delivered, they enter cognitive 'cold' state, wherein their motivation, attention and effort drops.
					2. MENTAL MODELS OF NURSE	Being a part of similar cultural milieu as the community, the nurses might have similar perceptions such as milk being watery and not nutritious enough for the baby.
					3. RISK PERCEPTION / ATTRIBUTION OF ADVERSE OUTCOMES	There are weak causal links between early & exclusive breastfeeding and a healthy baby. Therefore risk perceptions are skewed and in all likelihood, adverse outcomes are not linked to the absence of early & exclusive breastfeeding. This leads to low risk perception among households and staff nurses.
					4. SELF EFFICACY	The nurses feel that even if they strongly advise the family to follow certain medical advice, the family, especially the mother-in-law, are likely make the decisions according to traditional practices and community norms, rather than the medical advice, so the nurses have low self efficacy and high perceived effort.
		Managing LBW	MANAGING LBW - Adherence to Guidelines - 48 hour stay	- Due to its high frequency, childbirth is not considered a big deal in the community, so families want to rush home after the delivery. (1, 2, 3) - Many staff nurses don’t see 48 hours as the required duration for the stay, therefore the appropriate counselling is arbitrary. (1, 2, 3) - There are no provisions for family or ASHA to stay at the facility which makes patients rush home. (3) - Many …	1. POST DELIVERY MENTAL STATE	Staff nurses perceive delivery to be the most important and risky part of their role and responsibility. Once the child is delivered, they enter cognitively 'cold' state, wherein their motivation, attention and effort drops.
					2. MENTAL MODELS OF NURSE	Being a part of similar cultural milieu as the community, the nurses might have similar perceptions of LBW baby such as a smaller baby is preferable for easier delivery.
					3. RISK PERCEPTION	The incidence of LBW is disproportionately higher than incidence of adverse outcomes, so the adverse outcomes are often misattributed to other factors. A number of staff nurse believe 1.5 kg as the minimum weight criteria for LBW. Hence the association of risk for babies between 1.5kg and 2.5kg is very low.
					4. CASESHEET COMPLIANCE	The nurses don't view the case sheet as something that can help in emergencies -- it's seen more as a tool for standard reporting and accountability, but not seen as a checklist or something that might help them remember important procedures in times of emergency. The case sheet is not internalized, instead it is just being completed for documentation purposes.
	Sepsis/Pneumonia	Maintaining clean birth place	MAINTAINING CLEAN BIRTH PLACE - Clean labor table - Sterilized equipment - Disposal of waste	- No ownership of any staff member towards clean labor room (1, 2) - LMO is in-charge of labor room, but due to non-involvement in deliveries, she stays distant. (1, 2) - Cleaning staff not trained on purpose of different cleaning approaches for different areas of the facility - e.g., sterilization vs. aesthetically clean; just to what told, how told, when told to clean (1, 2)	1. OWNERSHIP/ROLE CLARITY	LMO is in charge of the labor room. However, since she is only involved when complications arise, it is the staff nurse who is the de-facto in charge. This ambiguity regarding responsibilities lead to low ownership towards maintenance of labor room, and less clarity about individual functions related to this task.
					2. COORDINATION/TEAMWORK	On-going maintenance of labor room requires some level of coordination and teamwork between different staff members. But due to inadequate communication and compartmentalization, coordination and teamwork is low. Staff nurses may not trust cleaning staff to know how to clean properly and do not give them responsibility to do so - clean what I tell you, when and how.
		Maintaining hygienic cord care & skin care	Maintaining Hygienic cord and skin care - Cord cutting and clamping - Preventing negative practices by family	- Household / community traditions include applying oil on the cord. (2, 3) - There is a lack of counselling for healthy baby practices. (1, 2, 3)	1. INADEQUATE COUNSELLING TOUCHPOINTS	Lack of pre-defined touch points for counselling may be adversely affecting the level and quality of counselling; due to this lack of pre-defined protocol, nurses often have to counsel women either right before delivery or immediately afterwards, when the woman's cognitive ability to process information is low, and nurse's own stress levels and workload are high. Also, due to the arbitrary and ad…
					2. MENTAL MODELS OF NURSE	Being a part of similar cultural milieu as the community, the nurses might have similar perceptions of cord care such as benefits of applying oil on cord.
					3. RISK PERCEPTION	Practices revolving around infection prevention (as compared to infection management) may not trigger associations of high risk among staff nurses as consequences/repercussions are not immediate.
		Hand washing	HAND WASHING - Hand wash by nurse before delivery - Hand wash by family/nurse before handling baby	- Hand hygiene is not a habit for any staff. (2, 3) - Wash basins are not appropriately located, and soap is not readily available. (1, 2, 3) - Infection is not linked with dirty hands. (1, 3)	1. BROKEN WINDOWS/SOCIAL PROOF	Facilities are often in a state of disrepair with low levels of maintenance. Hand hygiene is often not practiced by majority of the staff members, including MOs and MOICs. Lack of social influence and the unhygienic environs contribute to tolerant attitude towards lack of hand hygiene.
					2. HABIT BUILDING	Hand washing hasn't been embedded into the daily routine of the facility staff. There is no mechanism in place to provide cues or rewards for following hand hygiene. There is also currently no system of monitoring that has been put in place. Hence, the hand washing habit is extremely hard to create.
					3. RISK PERCEPTION	Practices revolving around infection prevention (as compared to infection management) may not trigger associations of high risk among staff nurses as consequences/repercussions are not immediate.		have alcohol dispensers been considered?
		Early detection of sepsis	EARLY DETECTION OF SEPSIS - 48 hour stay - Adherence to guidelines - Counselling mother on danger signs	- Due to its high frequency, childbirth is not considered a big deal in the community, so families want to rush home after the delivery. (1, 4, 6, 9) - Many staff nurses don’t see 48 hours as the required duration for the stay, therefore the appropriate counselling is arbitrary. (1, 2, 4, 6, 7, 9) - There are no provisions for family or ASHA to stay at the facility which makes patients rush home.…	1. RISK PERCEPTION	The first 48 hours after delivery is a crucial period for the health of the newborn, during which the onset of sepsis can be recognized and treated. Many nurses, however, do not understand the risks that can be identified and eliminated during this period and claim that a 24 hour period is sufficient to determine good health of the child.
					2. CASESHEET COMPLIANCE	The nurses don't view the case sheet as something that can help in emergencies -- it's seen more as a tool for standard reporting and accountability, but not seen as a checklist or something that might help them remember important procedures in times of emergency. The case sheet is not internalized, instead it is just being completed for documentation purposes.
					3. VALUE OF NURSE MENTOR	Staff nurse's perceptions and expectations about nurse mentor's role and value are often very different from nurse mentor's own perceptions regarding these. A better definition of this relationship, which keeps nurse's needs and expectations in forefront, might lead to the most value from the position of nurse mentor.
					4. POST DELIVERY MENTAL STATE	Staff nurses perceive delivery to be the most important and risky part of their role and responsibility. Once the child is delivered, they enter cognitively 'cold' state, wherein their motivation, attention and effort drops.
					5. PERVERSE INCENTIVES	Patients are required to sign a form stating that they are leaving against medical advice when they do not stay for 48 hours. This lowers the accountability of the nurse for non-adherence of this guideline while reducing her workload.
					6. SELF EFFICACY	There is no motivation for the ASHA to stay for 48 hours. Nurses often believe that the ASHA plays a bigger role in influencing the women/household. Hence, even if she were to attempt to counsel the woman, her advice will be brushed aside.
					7. OWNERSHIP & TEAMWORK/COORDINATION	The staff nurse may not think it is her duty, but the ASHAs duty to counsel the woman on 48 hour stay. Hence, ownership over this task is low. Same for counseling on proper cord care, etc. Each see or expect the other is taking care of the counseling, while neither do it or do it well
					8. BROKEN WINDOWS/SOCIAL PROOF	It is common in facilities for superiors to mistreat their subordinates and show an indifferent/apetheric attitude in general. These factors may contribute to indifferent/apathetic attitude towards patients as well.
					9. CAUSES OF STRESS AND COPING MECHANISMS	Facilities are often understaffed, under-resourced and mismanaged. These factors, coupled with the risks and adverse outcomes involved in nurse's responsibilities, contribute to a high risk environment for the nurse. Dehumanization of patients is common in absence of other coping mechanism.
	Birth Asphyxia	Non use of oxytocin for inducing labor	NON USE OF OXYTOCIN FOR INDUCING LABOUR	- ASHAs don't want to stay at the facility for that long, so they encourage the women to get the shot before going to the facility (1, 2) - Nurses want to get the kickback, so they want to make sure that the delivery happens in their shift (1, 2) - Women expect faster delivery in hospitals, so they view oxytocin as a good thing and a good *reason* to go the facility. This affects nurse's behavior…	1. RISK PERCEPTIONS/ATTRIBUTION OF ADVERSE OUTCOMES	The causal link between use of oxytocin to induce labor and incidence of asphyxia is not known to many nurses. Attribution of such outcomes is shifted away from self and own actions.		do staff and mothers know how oxytocin given indiscriminately during labor can harm the baby?
					2. PERVERSE INCENTIVES	Nurses often expect/are given a kickback for delivering a healthy baby from the family. Additional, if quick and easy delivery. Because of this opportunity, they may mis-use oxytocin to induce labor to deliver within their shifts, so that they can ensure the kickback. Also, families/women expect nurses can control easy/quick vs. hard/long labor and expect them to facilitate easy/quick delivery; n…
		Baby Revival	BABY REVIVAL - Bag and Mask Resuscitation - Stimulation	- Obsolete practices for reviving baby still being followed, but not linked to adverse outcomes. (1, 4, 5, 6, 7, 8) - If the decision to deliver in the facility instead of referring is made by the nurse, the staff nurse feels like it is her responsibility to manage it, even in case of severe complications. (1, 2, 3, 7) - Case sheet is valued as a memory/ refresher and a recording tool, but not as…	1. RISK PERCEPTIONS/ATTRIBUTION OF ADVERSE OUTCOMES	There isn't a clear linkage between the complications of asphyxia and it's treatments, so the risk perceptions are skewed and probably low. And the linkage may not have formed because the frequency of asphyxia is high and makes the complication seem benign
					2. CAUSES OF STRESS AND COPING MECHANISMS	Facilities are often understaffed, under-resourced and mismanaged. These factors, coupled with the risks and adverse outcomes involved in nurse's responsibilities, contribute to a high risk environment for the nurse. Dehumanization of patients is common in absence of other coping mechanism.
					3. SELF EFFICACY	Nurses may feel a lack of confidence in their capabilities when performing procedures to manage asphyxia. Previous instances of adverse outcomes, and a lack of medical support may also add to a lack of self-efficacy
					4. CASESHEET COMPLIANCE	The nurses don't view the case sheet as something that can help in emergencies -- it's seen more as a tool for standard reporting and accountability, but not seen as a checklist or something that might help them remember important procedures in times of emergency. The case sheet is not internalized, instead it is just being completed for documentation purposes.		Do nurses understand that newborn asphyxia can be predicted, by monitoring the fetus and mother during labour?
					5. VALUE OF NURSE MENTOR	Staff nurse's perceptions and expectations about nurse mentor's role and value are often very different from nurse mentor's own perceptions regarding these. A better definition of this relationship, which keeps nurse's needs and expectations in forefront, might lead to the most value from the position of nurse mentor.
					6. POST DELIVERY MENTAL STATE	Staff nurses perceive delivery to be the most important and risky part of their role and responsibility. Once the child is delivered, they enter cognitively 'cold' state, wherein their motivation, attention and effort drops.
					7. OVERCONFIDENCE	Because staff nurses often don't have sufficient capabilities or medical support for the complications and emergencies, they feel responsible for having to manage it anyway. This coupled with a high incidence of having good outcomes in the past (natural frequencies), leads to overconfidence among the nurses and risky behaviors from their end which seem benign to them.
					8. INERTIA OF OBSOLETE PRACTICES	Habits are extremely hard to change. Nurses have been habitualized to certain practices, and training and education alone are not sufficient to overcome the habit and form a new one. Moreover, mental models regarding old practices may be too strong to change.
		Initiating thermal care	INITIATING THERMAL CARE - Skin-to-skin - Drying and wrapping	- MILs don’t listen to nurse advice, and adhere to household traditions include bathing baby immediately for purification (2, 3, 4) - Obsolete practices of bathing the newborn in the labor room and applying oil is still practiced by some nurses (1, 2, 3)	1. POST DELIVERY MENTAL STATE	Staff nurses perceive delivery to be the most important and risky part of their role and responsibility. Once the child is delivered, they enter cognitively 'cold' state, wherein their motivation, attention and effort drops.
					2. INERTIA OF OBSOLETE PRACTICES	Habits are extremely hard to change. Nurses have been habitualized to certain practices, and training and education alone are not sufficient to overcome the habit and form a new one. Moreover, mental models regarding old practices may be too strong to change e.g. nurses and families would expect the 'healthy thing to do for the baby' would be to wash it right away, and the procedure of thermal ca…
					3. RISK PERCEPTION	There are weak causal links between correct thermal care execution and a healthy newborn baby. Therefore risk perceptions are skewed and in all likelihood, adverse outcomes are not linked to the absence of thermal care. This leads to low risk perception among households and staff nurses.
					4. SELF EFFICACY	The nurses feel that even if they strongly advise the family to follow certain medical advice, the family, especially the mother-in-law, are likely make the decisions according to traditional practices and community norms, rather than the medical advice, so the nurses have low self efficacy and high perceived effort.
		Tracking of HRP
		Prevent fetal malnutrition
MMR	PPH	Institutional delivery
		Non use of oxytocin for inducing labor	NON USE OF OXYTOCIN FOR INDUCING LABOUR	- ASHAs don't want to stay at the facility for that long, so they encourage the women to get the shot before going to the facility (1, 2) - Nurses want to get the kickback, so they want to make sure that the delivery happens in their shift (1, 2) - Women expect faster delivery in hospitals, so they view oxytocin as a good thing and a good *reason* to go the facility. This affects nurse's behavior…	1. RISK PERCEPTIONS/ATTRIBUTION OF ADVERSE OUTCOMES	The causal link between use of oxytocin to induce labor and incidence of asphyxia is not known to many nurses. Attribution of such outcomes is shifted away from self and own actions.
					2. PERVERSE INCENTIVES	Nurses often expect/are given a kickback for delivering a healthy baby from the family. Additional, if quick and easy delivery. Because of this opportunity, they may mis-use oxytocin to induce labor to deliver within their shifts, so that they can ensure the kickback. Also, families/women expect nurses can control easy/quick vs. hard/long labor and expect them to facilitate easy/quick delivery; n…
		ID , Management and Referral of Anemia	ID, MANAGEMENT AND REFERRAL OF ANAEMIA - Antenatal checkup - Examination of MCP card - Adherence to guidelines - Iron Sucrose Shot	- Lack of patient historical information, as women often forget MCP card. (1, 2) - Anemia is the most commonly reported HRP, but the link to adverse outcomes is not understood because of its high incidence. (2) - Women resist going to district hospitals because they are scared of surgical procedures and because it's too crowded. (2, 5, 6) - The registration, check up and antenatal care/monitoring…	1. CRITERIA FOR REFERRAL/ USE OF HISTORICAL INFORMATION	Staff nurses are often unclear about the criteria and the check-up and referral process is ad-hoc. Many nurses fail to understand and internalize the value of the information that MCP card and pre-natal checkup provide. They might have certain non-conscious and un-articulated criteria for referrals which are not aligned to the guideline.
					2. RISK PERCEPTION/ ATTRIBUTION OF ADVERSE OUTCOME	There may be weak causal links between Anemia and adverse maternal and child health outcomes, contributing to low risk perception. Low risk perception may also lead to overconfidence in dealing with high risk pregnancies. Also, incidence of Anemia is so disproportionately high compared to incidence of adverse outcomes that these are often misattributed to other factors, impeding feedback and lear…
					3. OWNERSHIP/ ROLE CLARITY	LMO is required to do a check up once the woman arrives at the facility, to identify HRPs. The staff nurse often feels that it is LMO's decision to refer/manage HRP, while LMOs often have very low ownership towards the delivery process.
					4. PERVERSE INCENTIVES	For complicated deliveries, the staff nurse expects a higher monetary incentive from the family, hence they often do not refer complicated deliveries to the DH. Also, the staff nurses maybe incentivized to over-refer patients out of the facility in order to reduce their workload.
					5. RELUCTANCE OF PATIENTS	Many patients are reluctant towards referrals and actively resist it. This may affect nurse's propensity to refer new cases.
					6. CAUSES OF STRESS AND COPING MECHANISMS	Facilities are often understaffed, under-resourced and mismanaged. These factors, coupled with the risks and adverse outcomes involved in nurse's responsibilities, contribute to a high risk environment for the nurse. Dehumanization of patients is common in absence of other coping mechanism.
		Promoting spacing	PROMOTING SPACING - PPIUCD - Family planning counselling	- There is a severe lack of FP counselling, or it is ad-hoc and arbitrary. (1, 4, 5) - Religious and social norms make people resist FP advice. (3) - Mental models that IUCD is harmful. (2, 3, 4) - Non-Compliance to IUCD guidelines lead to infection and negative perceptions in the community. (2, 6) - While nurses are accountable for number of PPIUCD insertions, ASHA is the one who receives any in…	1. INADEQUATE COUNSELLING TOUCHPOINTS	Lack of pre-defined touch points for counselling may be adversely affecting the level and quality of counselling; due to this lack of pre-defined protocol, nurses often have to counsel women either right before delivery or immediately afterwards, when the woman's cognitive ability to process information is low, and nurse's own stress levels and workload are high. Also, due to the arbitrary and ad…
					2. RISK PERCEPTIONS/ATTRIBUTION OF ADVERSE OUTCOMES	There may be misaligned risk perceptions regarding adverse outcomes related to PPIUCD insertions, as well as weak causal links between the procedure and positive maternal and child outcomes. Stories of adverse outcomes spread rapidly in the community, and these may reach the nurse and affect her risk perception too.
					3. RELUCTANCE OF PATIENT/SELF-EFFICACY	Various religious and social norms make households resistant to family planning. This might increase nurse's perception of effort required to promote family planning, hence demotivating her towards this responsibility.
					4. MENTAL MODELS OF NURSE	Being a part of similar cultural milieu as the community, the nurses might have similar perceptions of family planning, such as family planning being unnatural, or illegitimate as per religious norms.
					5. OWNERSHIP+	Counseling a woman and persuading her to avail health services is seen primarily as ASHA's responsibility among healthcare providers. Nurse doesn't receive any incentive for this activity, while ASHA does. Hence, nurse may not consider counseling and persuading woman as her job, and/or puts very little effort towards it
					6. PERVERSE INCENTIVES	Facilities have target IUCD placements and ASHAs receive incentives for placements; each or both pressure women for placements, rather than counsel them; make placements against will of women to 'earn' incentive, with women then having IUCD removed without necessary 'long-term' FP efficacy
		AMSTL	ACTIVE MANAGEMENT OF THIRD STAGE OF LABOUR - Oxytocin shot - Controlled Cord Traction - Uterine massage	- Placenta removal is complicated procedure, which often requires supervision from MOs. (3, 4) - The actual delivery is considered the most important part of the procedure, AMTSL holds lower significance. (3) - Case sheet is valued as a memory/ refresher and a recording tool, but not as a tool for standard operating procedures and quality assurance. (1) - If the decision to deliver in the facilit…	1. CASE SHEET COMPLIANCE	The nurses don't view the case sheet as something that can help in emergencies -- it's seen more as a tool for standard reporting and accountability, but not seen as a checklist or something that might help them remember important procedures in times of emergency. The case sheet is not internalized, instead it is just being completed for documentation purposes.
					2. VALUE OF NURSE MENTOR	Staff nurse's perceptions and expectations about nurse mentor's role and value are often very different from nurse mentor's own perceptions regarding these. A better definition of this relationship, which keeps nurse's needs and expectations in forefront, might lead to the most value from the position of nurse mentor.
					3. POST DELIVERY MENTAL STATE	Staff nurses perceive delivery to be the most important and risky part of their role and responsibility. Once the child is delivered, they enter cognitively 'cold' state, wherein their motivation, attention and effort drops.
					4. CAUSES OF STRESS AND COPING MECHANISMS	Facilities are often understaffed, under-resourced and mismanaged. These factors, coupled with the risks and adverse outcomes involved in nurse's responsibilities, contribute to a high risk environment for the nurse. Dehumanization of patients is common in absence of other coping mechanism.
		Managing obstetric complications	MANAGING OBSTETRIC COMPLICATIONS - 48 hour stay - Adherence to guidelines - Post natal Check-up	- Due to its high frequency, childbirth is not considered a big deal in the community, so families want to rush home after the delivery. (1, 5) - Many staff nurses don’t see 48 hours as the required duration for the stay, therefore the appropriate counselling is arbitrary. (1, 2, 9) - There are no provisions for family or ASHA to stay at the facility which makes patients rush home. (1, 8) - Patie…	1. ATTRIBUTION OF ADVERSE OUTCOME / RISK PERCEPTION	Nurses don't see a causal link between 48 hour stay and a healthy recovery / good management of obstetric complications. Post delivery complications are not linked with the absence of post-delivery care for 48 hours in the facility for the families or for the nurses.
					2. CASESHEET COMPLIANCE	Because the case sheet offers the nurse an AMA option, they comply with that and don't feel the need to convince the woman to stay at the facility for 48 hours post delivery. The nurses don't view the case sheet as something that can help in emergencies -- it's seen more as a tool for standard reporting and accountability, but not seen as a checklist or something that might help them remember imp…
					3. VALUE OF NURSE MENTOR	Staff nurse's perceptions and expectations about nurse mentor's role and value are often very different from nurse mentor's own perceptions regarding these. A better definition of this relationship, which keeps nurse's needs and expectations in forefront, might lead to the most value from the position of nurse mentor.
					4. CAUSES OF STRESS AND COPING MECHANISMS	Facilities are often understaffed, under-resourced and mismanaged. These factors, coupled with the risks and adverse outcomes involved in nurse's responsibilities, contribute to a high risk environment for the nurse. Dehumanization of patients is common in absence of other coping mechanism.
					5. OVERCONFIDENCE	Therefore, nurses often don't refer cases to higher facility if post delivery complications arise. They take ownership of the complication and feel overconfident that they can manage it.
					6. PERVERSE INCENTIVES	The added workload of having a woman stay for 48 hours post delivery might encourage the staff nurse to let the woman leave, and not stay for 48 hours.
					7. OWNERSHIP	Nurses see the delivery as their main responsibility. Post-delivery procedures, especially having to convince the woman to stay for 48 hours hold lesser significance in their eyes. They may see this as ASHAs responsibility, and are not motivated to counsel them.
					8. BROKEN WINDOWS/SOCIAL PROOF	It is common in facilities for superiors to mistreat their subordinates and show an indifferent/apetheric attitude in general. These factors may contribute to indifferent/apathetic attitude towards patients as well.
					9. SELF EFFICACY	Most nurses feel that no matter what they say or advice, women and families will not stay for 48 hours. This is especially because leaving soon after delivery has become a norm in most communities.
	Sepsis	Maintaining clean birth place	MAINTAINING CLEAN BIRTH PLACE - Clean labor table - Sterilized equipment - Disposal of waste	- No ownership of any staff member towards clean labor room (1, 2) - LMO is in-charge of labor room, but due to non-involvement in deliveries, she stays distant. (1, 2) - Cleaning staff not trained on purpose of different cleaning approaches for different areas of the facility - e.g., sterilization vs. aesthetically clean; just to what told, how told, when told to clean (1, 2)	1. OWNERSHIP/ROLE CLARITY	LMO is in charge of the labor room. However, since she is only involved when complications arise, it is the staff nurse who is the de-facto in charge. This ambiguity regarding responsibilities lead to low ownership towards maintenance of labor room, and less clarity about individual functions related to this task.
					2. COORDINATION/TEAMWORK	On-going maintenance of labor room requires some level of coordination and teamwork between different staff members. But due to inadequate communication and compartmentalization, coordination and teamwork is low. Staff nurses may not trust cleaning staff to know how to clean properly and do not give them responsibility to do so - clean what I tell you, when and how.
		Hand washing	HAND WASHING - Hand wash by nurse before delivery - Hand wash by family/nurse before handling baby	- Hand hygiene is not a habit for any staff. (2, 3) - Wash basins are not appropriately located, and soap is not readily available. (1, 2, 3) - Infection is not linked with dirty hands.(1, 3)	1. BROKEN WINDOWS/SOCIAL PROOF	Facilities are often in a state of disrepair with low levels of maintenance. Hand hygiene is often not practiced by majority of the staff members, including MOs and MOICs. Lack of social influence and the unhygienic environs contribute to tolerant attitude towards lack of hand hygiene.
					2. HABIT BUILDING	Hand washing hasn't been embedded into the daily routine of the facility staff. There is no mechanism in place to provide cues or rewards for following hand hygiene. There is also currently no system of monitoring that has been put in place. Hence, the hand washing habit is extremely hard to create.
					3. RISK PERCEPTION	Practices revolving around infection prevention (as compared to infection management) may not trigger associations of high risk among staff nurses as consequences/repercussions are not immediate.
		Completion of antibiotics treatment course
	Eclampsia	ID, Management and Referral of Eclampsia	ID, MANAGEMENT AND REFERRAL OF ECLAMPSIA - Antenatal checkup - Examination of MCP card - Adherence to guidelines - Magnesium Sulphate shot	- Lack of patient historical information, as women often forget MCP card. (1) - Women resist going to district hospitals because they are scared of surgical procedures and because it's too crowded.(2, 5, 6) - The registration, check up and antenatal care/monitoring process is ad-hoc (1, 6) - There are delays and complications during transportation. (3, 4, 6) - LMO is not interested in managing co…	1. CRITERIA FOR REFERRAL/ USE OF HISTORICAL INFORMATION	Staff nurses are often unclear about the criteria and the check-up and referral process is ad-hoc. Many nurses fail to understand and internalize the value of the information that MCP card and pre-natal checkup provide. They might have certain non-conscious and un-articulated criteria for referrals which are not aligned to the guideline.
					2. RISK PERCEPTION/ ATTRIBUTION OF ADVERSE OUTCOME	There may be weak causal links between Eclampsia and adverse maternal and child health outcomes, contributing to low risk perception. Low risk perception may also lead to overconfidence in dealing with high risk pregnancies. Also, incidence of Eclampsia is so disproportionately high compared to incidence of adverse outcomes that these are often misattributed to other factors, impeding feedback an…
					3. OWNERSHIP/ ROLE CLARITY	LMO is required to do a check up once the woman arrives at the facility, to identify HRPs. The staff nurse often feels that it is LMO's decision to refer/manage HRP, while LMOs often have very low ownership towards the delivery process.
					4. PERVERSE INCENTIVES	For complicated deliveries, the staff nurse expects a higher monetary incentive from the family, hence they often do not refer complicated deliveries to the DH. Also, the staff nurses maybe incentivized to over-refer patients out of the facility in order to reduce their workload.
					5. RELUCTANCE OF PATIENTS	Many patients are reluctant towards referrals and actively resist it. This may affect nurse's propensity to refer new cases.
					6. CAUSES OF STRESS AND COPING MECHANISMS	Facilities are often understaffed, under-resourced and mismanaged. These factors, coupled with the risks and adverse outcomes involved in nurse's responsibilities, contribute to a high risk environment for the nurse. Dehumanization of patients is common in absence of other coping mechanism.
		Tracking of HRP

## Sheet: Scenarios
	Hypotheses/Principles	Scenario Narrative	Behaviours	Focus Areas	Explanation	Discussion Guides for In-Depth Interviews	All Behaviours	All Focus Areas
	S1: Causes of Stress - Working conditions - long, ambiguous shifts, inadequate resources and support - Patient and family expectations, risks and management - Pressure of targets and accountability (externalize in framing)	Rita, Gita and Sita are staff nurses at Community Health Centres in three different blocks. All three of them are facing some problems at work. A. Rita's facility is understaffed, and hence she has to work longer shifts. Her shifts keep changing too, and she receives little or no support in her work. B. Gita often has to deal with unreasonable demands and misdemeanours of the patient's family mem…		1. Stress and Coping Mechanism 2. Reluctance/Resistance of Patients	Nurses undergo high levels of stress at various points in their journey through the delivery process. This stress can be caused by various factors: 1. Coupled with the high workload at facilities, nurses have to work long shifts due to inadequate nurse staffing at these facilities. These poor working conditions contribute to their stress levels. 2. The delivery is a risky procedure during which s…	Can you describe a time that you were stressed? What caused it, what led to it, what contributed to it? How do you tackle this? What helped you overcome the stress? Did stress affect your work and performance? What are the most important targets? Which targets are hard to achieve and why? How are these targets communicated to you? Who monitors your performance against the targets? Which behaviour…	ID , Management and Referral of Anemia	Risk Perception/Attribution of Outcomes	8
	S2: Over-referral - Authoritative monitoring and accountability - Workload and stress - Lack of coordination with LMO	Rita, Gita and Sita are staff nurses at Community Health Centres in three different blocks. All three of them are evaluating whether to refer women with moderate anemia to district hospital or to conduct the delivery at CHC. A. Rita's facility faces constant scrutiny from the district authorities, and the accountability for facility performance often falls on her. She frequently gets reprimanded …	1. ID, Management and Referral of Anaemia 2. ID, Management and Referral of Prematurity 3. ID, Management and Referral of Eclampsia	1. Stress and Coping Mechanisms 2. Coordination/Teamwork	Nurses were sometimes found to refer cases that were only moderately risky out of their facility, thus leading to over-referral. The reasons could be: 1. The nurses face pressure from the higher-ups in ths system. Any complication with an adverse outcome is placed under heavy scrutiny right from the district level onwards. As a result, the nurse refers out most deliveries that may end up with com…	What is the protocol for admission of a pregnant woman in the facility? Where does she go first? Take us through a typical pre-partum check up at your facility - What? What are the various parameters that are checked? Medical history? - Where? Does it shift or is it a fixed place? - Who checks the vitals of the patient? Who is in-charge? - Who makes the decision of referring or not referring the …	ID, Management and Referral of Prematurity	Ownership/Role Clarity	3
	S3: Under-referral - Reputation for management of high risk and complicated pregnancies - Low risk perception - Reluctance of patients	Rita, Gita and Sita are staff nurses at Community Health Centres in three different blocks. All three of them are evaluating whether to refer women with eclampsia to district hospital or to conduct the delivery at CHC. A. Rita feels that conducting complicated/risky deliveries will earn her respect and good reputation among community and ASHAs. B. Gita feels confident about managing eclampsia cas…	1. ID, Management and Referral of Anaemia 2. ID, Management and Referral of Prematurity 3. ID, Management and Referral of Eclampsia	1. Risk Perception/Attribution of Outcomes 2. Reluctance/Resistance of Patients 3. Perverse Incentives	Sometimes nurses are aware of a complicated delivery yet they do not refer these patients to the district hospital. The reasons for under-referral could be: 1. If the nurse is able to handle a complicated delivery, it could boost her reputation at the facility and among members of the community. This would lead to more patients and larger kickbacks for the nurse. Such perverse incentives could ke…	What is the protocol for admission of a pregnant woman in the facility? Where does she go first? Take us through a typical pre-partum check up at your facility - What? What are the various parameters that are checked? Medical history? - Where? Does it shift or is it a fixed place? - Who checks the vitals of the patient? Who is in-charge? - Who makes the decision of referring or not referring the …	Promoting spacing	Perverse Incentives	3
	S4: Complication Management - Refer to casesheet - Seek assistance from LMO - Refer to District Hospital	Rita, Gita and Sita are staff nurses at Community Health Centres in three different blocks. All three of them encounter cases of post partum haemorrhage while conducting deliveries, respectively. Due to heavy bloodloss, they have to quickly make the decision of how to manage the complication. A. Rita uses the casesheet to find the correct protocol to manage such complications because she feels th…	Managing obstetric complications	1. Casesheet Compliance 2. Ownership/Role Clarity 3. Coordination/Teamwork	When nurses are faced with complications during the delivery process, they could do one of the following: 1. Adherence to case-sheet as reference material to guide them through the complicated delivery. 2. They seek the LMO's assistance to manage the complication for want of some form of social support. This indicates value of coordination and teamwork between the nurse and LMO. 3. They feel low …	What kind of complication do you encounter during deliveries? Whose role is it to take care of a complication when it arises during delivery? How do you manage complications when they arise? (call for LMO or nurse mentor, do they try to manage on their own, what aides do they use if they try to manage on their own?) If you can't get help from your LMO/NM, how do you manage the complication? Do yo…	Initiating thermal care	Self-Efficacy	4
	S5: Attribution of Adverse Outcomes - Negligence/ignorance of household and ASHA - Lack of training and assistance provided to her - High number of deliveries, some of them will lead to adverse outcomes	Mala is a staff nurse at a Community Health Centre. During one of the deliveries recently, she was unable to save the baby. This incident disturbed her and she has had some thoughts about it repeatedly since then. A. The behaviours and decision of the household and ASHA are responsible for such incidents. They do not realize the value of many procedures and behaviours, e.g. if ANC is done properl…	Baby revival	1. Risk Perception/Attribution of Outcomes 2. Self-Efficacy	Nurses avoid attribution of adverse outcomes to themselves. In case of any adverse outcomes, they blame it on various situtations such as: 1.They feel that even if they strongly advise the family to follow certain medical advice, the family, especially the mother-in-law, are likely make the decisions according to traditional practices and community norms. Even the ASHAs influence the family membe…	What is the biggest threat to a newborn's health within the first couple of hours of birth? How many cases of Asphyxia do you encounter in a week? Do you feel confident in managing birth asphyxia cases? Which is th most difficult part of managing Asphyxia? What are the main reasons that complications lead to negative outcomes? Why do you think that is? What can help prevent these? Give us an exam…	Initiating early and exclusive breastfeeding	Reluctance/Resistance of Patients	3
	S6: Strategies for Improving Risk Perceptions - Making adverse outcomes more vivid - Make outcome probabilities more vivid - Make causal links more vivid through narratives	Rita, Gita and Sita are staff nurses at Community Health Centres in three different blocks. All three of them were recently trained as master trainers, to train other nurses on managing pre-term births. Each of them has a distinct approach to communication risks of preterm birth while training. A. Rita talks about the extremely high number of newborn deaths linked to preterm deliveries in the sta…		Risk Perceptions/Attribution of Outcomes	The staff nurses perceive that enough babies are being born inspite of low birth weight and from HRPs so their risk perceptions towards these occurances are very low. This could be improved by making the communication more vivid: 1. Making the adverse outcomes vivid and salient can make them more cautious. 2. Intuitive explication of frequencies of adverse outcomes can create a sensitising effect…	How many HRP cases do you get in a week? How many are moderate and how many are high risk? Which cases do you see the most - prematurity, anaemia, eclampsia? Which type of HRPs do you refer the most? Which HRP condition can you manage comfortably?	Managing LBW	Post-Delivery Mental State	2
	S7: Driving Caseshseet Compliance - Easier to understand - more pictorial, less text - Shorter, only important information - Split into 3 smaller sheets to be filled before and after delivery, and at discharge separately	Rita, Gita and Sita are staff nurses at Community Health Centres in three different blocks. At their respective facilities, some changes have been introduced to the casesheet. A. At Rita's facility, the casesheet was made easier to understand by reducing text and introducing pictorial/graphic representations. B. At Gita's facility, the casesheet was made shorter by focusing on only the most impor…		Casesheet Compliance	The nurses don't view the case sheet as something that can help in emergencies -- it's seen more as a tool for standard reporting and accountability, but not seen as a checklist or something that might help them remember important procedures in times of emergency. Tweaking the design might help the nurses to comply with the casesheet: 1. A casesheet with more pictorial explanation of every proces…	How many casesheets do you fill in a day? Do you fill casesheet during delivery, immediately after delivery or at the end of the day? Dos fillign the casesheet add to your workload? What are the most useful parts of the casesheet? What are the least useful parts of casesheet? Do you require any support or assistance while filling the casesheet? Do you understand the casesheet fully? Do you always…	Maintaining clean birth place	Stress and Coping Mechanisms	3
	S8: Post Delivery Mental State - Low risk perceptions - Cognitive fatigue from stress - Low ownership	Rita, Gita and Sita are staff nurses at Community Health Centres in three different blocks. All three of them have just conducted a delivery successfully. Now they are considering whether they should leave the placenta removal responsibility to the Dai and move on to the next patient. A. Rita feels that after a successful delivery, the major risk for mother and child health is over, and Active Ma…	AMTSL	1. Post Delivery Mental States 2. Risk Percpetion/Attribution of Outcomes 3. Ownership/Role Clarity 4. Stress and Coping Mechanisms	Staff nurses seem to be much more diligent towards delivery procedures rather than post-delivery protocols. There could be more than one reason: 1.Post delivery complications are not linked with the absence of post-delivery care for 48 hours in the facility for the families or for the nurses. This leads to a low-risk perception. 2. There is a lot of build-up before the delivery of the baby realte…	During the time the woman is at the facility, what period is the most important? Stressful? What is the most relieving? Following delivery, what is the most urgent thing to take care of? What are your responsibilities during the delivery and post delivery processes? Which responsibilities does the Dai support you in? Which responsibilities do you trust the Dai to manage by herself? At what point …	Maintaining hygienic cord care & skin care	Casesheet Compliance	2
	S9: Reasons for Inadequate Counselling - Ambiguity about responsibility - Low self-efficacy - Lack of time and appropriate context for counselling	Rita, Gita and Sita are staff nurses at Community Health Centres in three different blocks. All three of them are considering whether they should spend more time on counselling pregnant women about spacing and contraception methods, but they have certain doubts. A. Rita feels that such family planning counselling is ASHA's responsibility, and they even receive incentives for it. B. Gita feels tha…	Promoting spacing	1. Ownership/Role Clarity 2. Self-Efficacy	There are many points along the journey that the nurse is expected to counsel the woman, however counseling is often not prioritized and sometimes never done at all: 1. The counselling responsibility is shared by ASHA, ANM and the nurse. There is nothing that the nurse is supposed to counsel the woman for exclusively. Often because the nurses can attribute the counseling responsibility to the ASH…	Give us an example of a counseling session you did, and how did it go? What worked and what didn't work? Why didn't it work? Who do you think should be doing the counseling? Why --> do they listen to them? Which are the key topics that you counsel women about? Regarding which topics do you feel most resistance from the family? What can you do to make sure the woman is more informed and has enough…	Hand washing	Mental Models of Nurse	2
	S10: Perception of Value of Casesheet - Accountability - Remembering small things otherwise forgotten - Managing complication	Rita, Gita and Sita are staff nurses at a Community Health Centre. They are discussing how they use and value the casesheet. A. Rita says that the casesheet is very useful because if you fill it every time, then any complication later in the mother or child's health cannot be blamed on you. B. Gita says that the best use of casesheet is to remember minor but important things that you might otherw…		1. Casesheet Compliance 2. Perverse Incentives	Nurses may or may not be finding the casesheet useful, and thus not adhere to caseshseet. There are a few ways that they view the casesheet: 1. The nurses only fill out main parts of the casesheet so that they are not held accountable in the future in case something goes wrong. Thus, casesheet provides perverse incentive to avoid accountability. 2. The casesheet is used as a checklist--a lot of s…	Do you believe the case-sheet is an important document? Why? Why do you think the case-sheet was introduced in the facility? Have you done anything to improve the value of the casesheet? What tricks have for you, have you shared these in your facility? How has the response been? What happens / what are the consequences if you don't fill the case sheet? Can you describe an example when the case sh…	Early detection of sepsis	Broken Windows/Social Proof	2
	S11: Perception of Value of Nurse Mentor - Refreshing knowledge and skills - Helping with managing complication - Helping with communication within facility and getting things done	Rita, Gita and Sita are staff nurses at Community Health Centres in three different blocks. They are discussing how the nurse mentor helps them and improves their performance. A. Rita says that the nurse mentor has helped her to continue to improve her knowledge and develop new skills regarding mother and child health, beyond the education and training she received. B. Gita says that the nurse me…	Managing obstertic complications	1. Value of Nurse Mentor 2. Teamwork/Coordination 3. Self-Efficacy	This scenario will help us understand how the nurses view / how much / in what way they value the nurse mentors. 1. The nurses value the nurse mentors because they feel that the nurse mentors can help them get better skill & knowledge, hence improve their self-efficacy. 2. Nurse mentors can support the nurses in managing complex or unfamiliar/novel cases. 3. Nurse mentors can serve useful for nur…	Who is a part of your team? What are their roles? Whose support do you have most when you need it? In what areas of work do you think teamwork can make things smoother and better? In what areas of work do you feel unsupported, and what can be done to make that better for you? What areas of work are already working well because of having a strong team? Give us an example of a time that the nurse m…	Non use of oxytocin for inducing labor	Coordination/Teamwork	4
	S12: Risk Perception Regarding Practices of Family at Facility - Feeding something - Applying oil on the cord - Taking baby away from mother immediately after delivery	Rita, Gita and Sita are staff nurses at Community Health Centres in three different blocks. All three of them have just conducted a delivery successfully. But after the delivery, they observe some behaviours of the respective families which annoy them. A. Rita sees the sister-in-law of the mother feeding something to the newborn. B. Gita sees the grandmother of the newborn applying oil on the cor…	1. Initiating thermal care 2. Initiating early and exclusive breastfeeding 3. Maintaining hygienic cord care & skin care	1. Risk Perceptions/Attribution of Outcomes 2. Mental Models of Nurse 3. Reluctance/Resistance of Patients	Families have a low risk perception for most of the newborn care practices, due to contradicting norms and beliefs in the community, and the nurse might share some of the same mental models: 1. Families often feed their baby something other than breast milk soon after birth, because of traditional norms. 2. Families often apply oil on the cord as this is a widely accepted norm in the community. 3…	Which are the worst behaviours of family? Which are the most commonly observed adverse behaviours? Do you see value in any of the behaviours and beliefs? How do you think are these beliefs useful to the community? Which are the key topics that you counsel women about? Regarding which topics do you feel most resistance from the family? What can you do to make sure the woman is more informed and ha…	Baby Revival	Value of Nurse Mentor	1
	S13: Valued/Desired Reputation Aligned with Patient Expectations: - Reputation for speedy delivery - Reputation for managing complicated deliveries - Reputation among ASHAs	Rita, Gita and Sita are staff nurses at Community Health Centres in three different blocks. They have been working for a long time in their respective facilities, and have earned distinct reputation among the community they serve. A. Rita has earned the reputation of conducting deliveries very quickly. B. Gita has earned the reputation of managing complicated and risky deliveries. C. Sita has ear…	Non Use of Oxytocin	Perverse Incentives	Nurses want to gain kickbacks from the family and so they adhere to expectations from the community (family + ASHA) in order to ensure this, leading to certain perverse incentives: 1. Nurses often use oxytocin before delivery, because most of the community likes to come to the hospital for a speedy delivery and the oxytocin allows for this, even though it is the wrong protocol. 2. Nurses don't re…	Do patients demand to be manged by one nurse or the other? On which criteria do they make this decision? What Role do ASHAs play in this? Do they have any preference? At what point should oxytocin given to women, and for what reason? We have also heard that sometimes oxytocin is given because the woman wants a fast delivery? Does that happen in your facility? Have you seen fellow nurses engage in…	Managing obstetric complications
	S14: Promoting Handwash - Social proof/Fixing broken windows - Reminder and cues - Risk perception	Rita, Gita and Sita are staff nurses at Community Health Centres in three different blocks. Their respective MOICs have implemented some actions to promote handwashing among the staff. A. Rita's MOIC has implemented a regular cleaning schedule for the entire facility which he monitors personally. He feels that if the surroundings are hygienic and well maintained, then people will remember to wash…	Handwashing	1. Broken Windows/Social Proof 2. Risk Perception/Attribution of Outcomes	Staff nurses do not rigorously follow handwashing protocol in the facilities, the three primary reasons are: (1) Staff nurses do not routinely see other staff members wash their hands and this leads to broken windows effect/social proof (2) Staff nurses do not have a clear understanding of the degree of risk that directly results from not washing their hands (3) Staff nurses are not adequately or…	What are some things you often forget to do in your daily routine, and what helps you remember to do those things? Do you use these techniques at work? What is the cleanliness protocol? What are the things in this SOP that are sometimes or often forgotten? Why do you think they are forgotten, and what would help you as reminders? How do you think infections are spread in a facility?Who is respons…	AMTSL
	S15: Maintaining Clean Birth Place - Teamwork/coordination with cleaners - Risk perception - Authoritative monitoring	Rita, Gita and Sita are staff nurses at Community Health Centres in three different blocks. Their respective MOICs have implemented some actions to maintain hygiene in the labour room. A. Rita's MOIC holds regular meetings with nurses and cleaning staff to review status and resolve issues regarding maintenance of the labour room. B. Gita's MOIC arranged special hygiene training for the entire sta…	Maintaing Clean Birth Place	1. Teamwork and Coordination 2. Risk Perception/Attribution of Outcomes	Delivery is the most critical time period for the health and survival of the pregnant woman and newborn, the place of delivery - specifically a delivery room and labour table in a health facility - has the potnetial to impact the immediate and long-term success of that delivery. There are a few causes of the lack of attention to delivery room cleanliness: (1) Poor coordination with other staff me…	What is the cleanliness protocol? What are the things in this SOP that are sometimes or often forgotten? Why do you think they are forgotten, and what would help you as reminders? How do you think infections are spread in a facility?Who is responsible?At what time during delivery are infections spread? Before, during or after? What can be done to stop the spread of infections? Handwashing? Infect…	ID, Management and Referral of Prematurity
	S16: Reasons for low 48 hour stay - No one to monitor and attend to patients - No arrangements for attendant and ASHA to rest - Too crowded and bad condition of maternity ward	Rita, Gita and Sita are staff nurses at Community Health Centres in three different blocks. They are discussing why 48 hour stay at their respective facilities is so low. A. Rita says that the reason women leave is because the staff doesn't have enough time to monitor and attend to the patients. B. Gita says that the reason women leave is because their ASHAs leave, as there are no facilities for …	Early Detection of Sepsis	1. Self-Efficacy 2. Broken Windows 3. Perverse Incentives	48 hour stay in the facility for women is important because a lot of complication that may develop later can be detected at this point. But the rates of 48 hour stay are dismally low, possible explanations are: (1) Due tot he high workload and stress levels, the nurses migh actually have a perverse incentive to let families go, so they do not monitor orattend to them (2) Families primarily listen…	Do you think it's important for women to stay 48 hours or 24 hours? What can you do to make women and families stay for longer in the facility? What have you tried, what has worked? What has not worked? What did you to change your approach? What are the reasons for the families wanting to rush after delivery? Who pushes the most - woman, relative, ASHA? What kinds of complaints have you gotten fr…
	S17: Low Birth Weight - If birth is normal, baby is out of danger - Most babies are below the normal weight, but are healthy otherwise - Smaller baby is preferable for an easier delivery	Rita, Gita and Sita are staff nurses at Community Health Centres in three different blocks. All three of them have just delivered newborns who are slightly under the ideal birth weight. They are considering whether special actions be taken to manage the respective low birth weight babies. A. Rita feels that if the delivery is normal, without any complications, then the baby is out of danger. B. G…	Managing LBW	1. Mental Models of Nurse 2. Post Delivery Mental State 3. Risk Perception/Attribution of Outcomes	Many nurses don't understand the severity of LBW babies nor importance of necessary care because: (1) the post-delivery mental state of the nurses is that delivery is the most dangerous stage, and so the risk to newborn's health is low. (2) the vast majority of babies are underwight, and many of those babies survive which alters risk perception (3) they may share the mental model with community t…	What are the most important things to check upon for a newborn baby? What do you think most nurses think are the best indicators of a healthy baby? What do you think are the most important vitals to check for the mother and the baby after delivery? Is birth weight an important component? Who is responsible for checking the baby’s birth weight and is it recorded? Where is it recorded? What helps y…
